# Supplementary material for: Serum untargeted metabolomic changes in response to diet intervention in dogs with preclinical myxomatous mitral valve disease
Source: PLoS One. 2020 Jun 18;15(6):e0234404. doi: 10.1371/journal.pone.0234404 (PMC7302913; doi:10.1371/journal.pone.0234404)
Supplement: S2 File — (XLSX) [file pone.0234404.s011.xlsx]

## Sheet: Sheet1
						CLIENT_IDENTIFIER	77125	77136	77121	77134	77146	77111	77126	77135	77113	77148	77128	77147	77143	77130	77131	77141	77142	77112	79389	79400	79388	79398	79408	79378	79387	79399	79382	79412	79390	79411	79409	79391	79392	79401	79410	79381
						AGE (yr)	11.6	12.9	13.7	10.3	9.7	12.3	7.9	12.3	8.1	12.5	12.3	11.6	9	10.2	12.4	8.1	8.5	12.3	11.782	13.1326	13.8724	10.5162	9.9518	12.5326	8.1	12.4888	8.3	12.7	12.5	11.8	9.2	10.5	12.6	8.3	8.7	12.5
						BREED	Beagle	Beagle	Beagle	Beagle	Miniature Schnauzer	Beagle	Beagle	Beagle	Beagle	Beagle	Beagle	Beagle	Miniature Schnauzer	Beagle	Beagle	Beagle	Beagle	Beagle	Beagle	Beagle	Beagle	Beagle	Miniature Schnauzer	Beagle	Beagle	Beagle	Beagle	Beagle	Beagle	Beagle	Miniature Schnauzer	Beagle	Beagle	Beagle	Beagle	Beagle
						DIET	CON	CON	CON	CON	CON	CON	CON	CON	CPB	CPB	CPB	CPB	CPB	CPB	CPB	CPB	CPB	CPB	CON	CON	CON	CON	CON	CON	CON	CON	CPB	CPB	CPB	CPB	CPB	CPB	CPB	CPB	CPB	CPB
						DOG_NAME	Ava	Benley	Kirin	Lily	Montgomery	Sergeant	Smokie	Tresemme	Chandler	Chewbacca	Governor	Lyla	Monique	Oklahoma	Prell	Prescott	Rhett	Vive	Ava	Benley	Kirin	Lily	Montgomery	Sergeant	Smokie	Tresemme	Chandler	Chewbacca	Governor	Lyla	Monique	Oklahoma	Prell	Prescott	Rhett	Vive
						GENDER	Female	Male	Female	Female	Male	Male	Male	Female	Male	Male	Male	Female	Female	Male	Female	Male	Male	Female	Female	Male	Female	Female	Male	Male	Male	Female	Male	Male	Male	Female	Female	Male	Female	Male	Male	Female
						TIME (month)	0	0	0	0	0	0	0	0	0	0	0	0	0	0	0	0	0	0	6	6	6	6	6	6	6	6	6	6	6	6	6	6	6	6	6	6
						WEIGHT (kg)	12.83	12.91	10.3	9.53	7.43	9.8	10.04	7.65	11.32	10.46	7.55	9	6.52	12.69	8.77	12.48	10.3	8.81	12.52	12.99	10.18	9.5	7.53	10.08	9.96	7.64	11.23	10.16	7.65	9.32	6.51	12.68	9.28	12.74	10.12	9.2
BIOCHEMICAL	SUPER_PATHWAY	SUB_PATHWAY	PUBCHEM	CAS	KEGG	Group HMDB	CON_0M	CON_0M	CON_0M	CON_0M	CON_0M	CON_0M	CON_0M	CON_0M	CPB_0M	CPB_0M	CPB_0M	CPB_0M	CPB_0M	CPB_0M	CPB_0M	CPB_0M	CPB_0M	CPB_0M	CON_6M	CON_6M	CON_6M	CON_6M	CON_6M	CON_6M	CON_6M	CON_6M	CPB_6M	CPB_6M	CPB_6M	CPB_6M	CPB_6M	CPB_6M	CPB_6M	CPB_6M	CPB_6M	CPB_6M
glycine	Amino Acid	Glycine, Serine and Threonine Metabolism	750	56-40-6	C00037	HMDB00123	118373528	87460064	106814624	116328496	167301872	144295104	145913520	126671016	165758640	106841952	119535376	149856592	94809208	144570240	88943352	111830440	126729928	156097152	121431128	71301624	135292848	104242784	110304864	97687184	137299648	106878768	144220048	157619520	87999456	140943376	117669384	144465664	112463160	150962560	154650656	138662144
N-acetylglycine	Amino Acid	Glycine, Serine and Threonine Metabolism	10972	543-24-8		HMDB00532	1578533	1.67004e+06	1.64017e+06	1.14071e+06	1.77543e+06	1.41491e+06	1.53527e+06	1.1627e+06	2.20949e+06	1.67413e+06	1.34971e+06	1.45937e+06	1.44116e+06	1.97528e+06	1.4005e+06	2.07194e+06	1.81696e+06	1.67887e+06	1.46522e+06	2.27132e+06	1.61957e+06	1.09366e+06	1.51666e+06	1.32446e+06	1.50719e+06	1.35641e+06	1.61894e+06	985809	1117883	1.72409e+06	1.40465e+06	1.485e+06	1.32561e+06	1460566	2.06104e+06	1.49846e+06
sarcosine	Amino Acid	Glycine, Serine and Threonine Metabolism	1088	107-97-1	C00213	HMDB00271	7701633	8605663	4772415	5184808	5169205	6.83927e+06	7.93728e+06	5756266	6204705	5785116	6905926	4.90925e+06	4.6134e+06	6751838	3665199	5630606	3.93195e+06	5881507	5.15047e+06	6.21803e+06	6780572	5.96883e+06	3973319	4516138	3.82591e+06	3.33274e+06	4.88026e+06	24201344	3.55011e+06	5.45638e+06	4.6184e+06	4732247	8640130	5.46296e+06	4892802	5488285
dimethylglycine	Amino Acid	Glycine, Serine and Threonine Metabolism	673	1118-68-9	C01026	HMDB00092	39273980	44156628	21188232	25730224	20719472	30642328	32586392	34725312	22155190	20329392	21000342	24878152	25704822	26097658	19777294	28083334	27342140	23056122	36151360	38338392	33328424	29801186	21540088	29841682	28493194	31624960	26913878	34903196	29243142	30829970	28278430	29306760	24591014	24396042	27359006	25469224
betaine	Amino Acid	Glycine, Serine and Threonine Metabolism	247	107-43-7	C00719	HMDB00043	1480609280	1761904128	1333951104	1657554304	2156835840	1557709824	1605229056	1449911296	1472987648	1774953472	2036450304	1554075392	1491950336	1680132224	1509283072	1223184640	1640790272	1340213888	1429986048	1745464448	1448157056	1613420032	1779592192	1440316032	1474912640	1442101376	1375267200	1811544576	1751722624	1330274048	1090281472	1464213888	1638862336	1282396288	1290677120	1210720896
serine	Amino Acid	Glycine, Serine and Threonine Metabolism	5951	56-45-1	C00065	HMDB00187	162478784	128635352	122003984	167085840	240798800	185320000	210378512	147396416	144233536	136339184	183175472	178157792	128336544	225307488	152789232	116614832	140614992	153454528	168779648	91830064	150423648	153035744	172731808	142693456	200774768	154040448	176530816	160571184	148357712	163723344	185914192	212346368	171635088	146847648	158299040	150888112
N-acetylserine	Amino Acid	Glycine, Serine and Threonine Metabolism	65249	97-14-3		HMDB02931	2.5411e+06	3.69888e+06	3.31806e+06	2.10271e+06	3001616	3.49029e+06	2.40834e+06	3.03136e+06	2.56322e+06	2.08896e+06	2.49213e+06	2.46683e+06	3.00336e+06	2.12357e+06	2335002	2559958	2.80894e+06	2061098	2410624	3.9238e+06	4286109	2020679	2.35162e+06	2994266	1.96568e+06	2.66053e+06	2.02782e+06	2.9759e+06	2.49086e+06	2.89823e+06	1.91554e+06	2.3916e+06	2.6125e+06	2.22543e+06	2.69996e+06	2.67233e+06
threonine	Amino Acid	Glycine, Serine and Threonine Metabolism	6288	72-19-5	C00188	HMDB00167	670436608	591290944	755536768	883306816	731168192	685355264	764238720	698567424	365614592	684089984	736051776	713661696	397358976	1002248448	656057280	360714240	720390336	483968864	865175424	418498944	687889792	784450112	471568192	578386816	822437376	707748224	610197248	916726400	743450112	659430528	519108768	934223296	691463936	513686880	675387328	639378560
N-acetylthreonine	Amino Acid	Glycine, Serine and Threonine Metabolism	152204	17093-74-2			2245385	2434634	2398031	1606770	1744552	2683955	1440202	2077166	1196231	1517500	1648142	1569703	1919157	2373902	1462299	1878581	1500697	1222517	2334675	2722575	2572355	1497243	1633504	2496533	1329343	2365085	1358509	1526044	1854631	1.6921e+06	1741169	1924853	1.80369e+06	1624358	1429927	1730823
alanine	Amino Acid	Alanine and Aspartate Metabolism	5950	56-41-7	C00041	HMDB00161	1054529920	1243203712	1239342976	751120128	1193334144	976961920	1279578112	1226231680	799235200	983367808	853316288	1196816896	998465536	902845952	1090281984	741732096	724072512	713032000	1156042240	1168591488	1576952064	622185920	778299648	731391616	1022596928	1288586752	1206445312	1365516928	981762752	1004366592	1097556480	760800512	1640554240	1299806592	871230912	816601664
N-acetylalanine	Amino Acid	Alanine and Aspartate Metabolism	88064	97-69-8	C02847	HMDB00766	838245	1047100	1.01889e+06	587137	767221	1287835	775668	788582	702011	934707	658897	890595	898179	980579	635280	840810	967634	625023	842095	1227619	1345407	569519	918369	910108	778334	925242	649965	1028626	754620	840820	741603	759695	916348	1004090	776507	632686
aspartate	Amino Acid	Alanine and Aspartate Metabolism	5960	56-84-8	C00049	HMDB00191	32309202	41873984	30772594	23930982	26325860	29467796	31588162	30351196	31259850	24787336	37282992	23756984	35798116	21931220	26415700	27387704	26348888	19312402	34991536	37190068	32469170	22130840	40165480	22197556	25734416	42570668	32965718	43201880	32853556	41625340	45933024	18061268	23293688	32633342	35897144	22438308
N-acetylaspartate (NAA)	Amino Acid	Alanine and Aspartate Metabolism	65065	997-55-7;997-55-7	C01042	HMDB00812	1.1806e+06	1.09637e+06	2.23328e+06	1559680	1.75083e+06	1.84495e+06	1.99604e+06	1.12867e+06	1.73095e+06	1.54789e+06	1.72942e+06	1.84568e+06	2.55326e+06	2.05849e+06	1252337	1.95616e+06	1.79283e+06	1.81188e+06	1798149	1.07635e+06	2726989	1.67855e+06	2.0558e+06	1.21333e+06	1.44082e+06	1.17925e+06	1.96044e+06	2.82413e+06	1585944	2.06183e+06	2711694	1.86584e+06	1.28002e+06	2.1579e+06	2.47919e+06	2.62759e+06
asparagine	Amino Acid	Alanine and Aspartate Metabolism	6267	70-47-3	C00152	HMDB00168	181378272	210157184	218621552	221944752	274090720	238100672	248550224	233111200	173004256	176557872	245679888	230622576	179796400	227103424	191780912	178666496	207722880	164383872	261402160	162725152	225495504	234915664	229123664	182026192	242575712	249760704	231221760	302432448	198160080	215424224	199059408	234418112	223193040	237710176	226863600	206848624
N-acetylasparagine	Amino Acid	Alanine and Aspartate Metabolism	99715	4033-40-3		HMDB06028	2.56245e+06	4.43355e+06	3475957	3125451	3.12901e+06	3817796	1.97851e+06	2333335	2.35222e+06	1.56958e+06	2.76094e+06	1.6983e+06	3707565	2.46374e+06	1.76928e+06	3.39531e+06	1.43462e+06	1.67096e+06	2.71518e+06	5.26077e+06	3.04273e+06	3.58911e+06	2.94979e+06	2.91859e+06	1.80855e+06	3.46543e+06	2.83052e+06	1.96598e+06	2.43646e+06	2.36385e+06	3.80701e+06	2.03984e+06	2.05258e+06	3678202	1.7783e+06	3.29824e+06
glutamate	Amino Acid	Glutamate Metabolism	611	56-86-0	C00025	HMDB00148	316443424	511232896	248660000	267950688	265747600	251271200	277624160	350549856	202891392	200965040	402785856	228867856	318600224	202027200	207816480	231505856	205773424	191256976	304296256	536457184	304905760	273328224	304683616	180651264	290543328	532646208	306109952	363333888	469717472	367867072	365009376	198274080	263971472	360902528	314647040	235396336
glutamine	Amino Acid	Glutamate Metabolism	5961	56-85-9	C00064	HMDB00641	2997271296	2755802880	2718258176	3564602368	2976880896	3000105728	3193424128	3062419712	2960860160	2573617152	2735745792	3187054848	2472145664	2685094912	2865549056	3046284800	3060645632	3052442624	3191014144	2073292800	2820166400	3387567872	2307298048	2688034816	3408525568	3260228096	2738298624	2893761280	2578819840	2981946368	2371757056	2811144704	2562823680	3112074240	3149993216	2924223488
N-acetylglutamate	Amino Acid	Glutamate Metabolism	70914	5817-08-03	C00624	HMDB01138	966034	1.39005e+06	2599346	1.02438e+06	1.016e+06	2.21999e+06	1047276	869631	1.68875e+06	1.20467e+06	1.37969e+06	1.18112e+06	2.21626e+06	1.3361e+06	955350	1.49003e+06	2.86261e+06	1.13152e+06	1.37389e+06	1530003	2.49418e+06	1.10171e+06	1.60295e+06	1.14884e+06	803905	938006	1.31609e+06	2.96436e+06	1.43133e+06	1095656	1.36815e+06	1.00887e+06	1.23588e+06	1488267	1699344	1.46528e+06
N-acetylglutamine	Amino Acid	Glutamate Metabolism	182230	2490-97-3	C02716	HMDB06029	21553370	39865888	20762816	34649212	16439847	27372450	13984477	29747822	17154552	21715988	29684668	16842624	21842304	15635990	25833652	27421484	18741426	19082570	25144224	57499208	20836312	31450258	22166298	26588776	16986490	39701828	21334664	22726886	28180286	19743328	19004400	15458271	19251930	26548588	23085958	28026550
pyroglutamine*	Amino Acid	Glutamate Metabolism	134508	2353-44-8			93633368	141752000	109069624	131432912	28427616	106829800	202596224	71554224	87519336	84776768	41722288	93748360	64258592	67152992	123059544	234756448	98882648	50001296	74105176	178325744	177385904	86146144	80921928	94570736	138671184	108651856	71530776	86007584	57657236	119765256	64670724	132456360	117642904	227356976	92853272	62092108
carboxyethyl-GABA	Amino Acid	Glutamate Metabolism	2572	4386-03-02		HMDB02201	509129	631177	553832	1.74782e+06	1.9632e+06	1.78956e+06	961457	624170	599962	474397	1.11665e+06	1.15547e+06	2.48652e+06	1743744	532520	1.07558e+06	1415536	656667	503740	730108	556496	1.57522e+06	1.65863e+06	658942	931501	311776	334368	199646	695375	697343	1.46966e+06	849881	229619	502497	563873	333264
histidine	Amino Acid	Histidine Metabolism	6274	5934-29-2	C00135	HMDB00177	52739556	45838624	46531336	45116608	46971448	47738064	48799316	45207216	45529976	44075640	52749044	47944308	41084744	51059608	43445620	45411556	41345696	43420192	60298532	36934936	51517624	46123696	47410384	55037704	43824800	46761688	50593252	54845192	46168840	51833508	48046808	49976984	58235240	58573196	48864480	49623356
1-methylhistidine	Amino Acid	Histidine Metabolism	92105	332-80-9	C01152	HMDB00001	80741632	159591072	162009088	124185696	154213760	124883408	124498984	119602640	116481128	109047512	137407136	133081032	170282272	158821872	119685104	172396912	152936272	83543064	121737584	454309184	270020448	218542128	181671008	79280104	116140512	215123616	130752672	164917488	140856832	166576480	238470432	203287072	317895392	175616368	190083168	128977960
3-methylhistidine	Amino Acid	Histidine Metabolism	64969	368-16-1	C01152	HMDB00479	1854270	4034908	2561822	1.86152e+06	3444028	1592569	1.93029e+06	3.00214e+06	1652230	2965391	2.02035e+06	2263150	6752512	2721025	1245493	2010763	2770855	1403474	2265947	8710140	4905229	1.70758e+06	3927890	2084856	1521311	2960676	2889678	5074581	3569932	3.0639e+06	9049546	4054835	8506958	3.79753e+06	3706078	2283030
N-acetylhistidine	Amino Acid	Histidine Metabolism	75619	39145-52-3	C02997	HMDB32055	936090	1317893	1039300	707585	702071	1146752	487208	1469931	671819	666120	862022	756998	1083922	889548	712081	1313747	710465	877865	974634	1656191	1190459	709472	717771	1160668	443384	1666828	917906	847234	1037625	994995	1261998	1128264	1103069	1199861	838230	1366431
N-acetyl-3-methylhistidine*	Amino Acid	Histidine Metabolism	193270	37841-04-6			178273	526451	357684	57057.2	67182.9		74496.1	199006	91184.6	101053	112337		969480	185262	57751.2	166190	133009	69710.8	164707	1.36771e+06	370210		142259	86619.3		412528	256644		287946		1.02715e+06	219129	751120	412264	172987	326600
N-acetyl-1-methylhistidine*	Amino Acid	Histidine Metabolism	193270				343926	1132795	483904	247783	297130	254205	148813	355538	208413	224856	378602	233219	1.14802e+06	772735	222665	770148	266083	291531	567465	5.05794e+06	940831	408447	899758	198896	99303.2	1.60373e+06	443193		609306	287302	1.0354e+06	599169	932364	774274	474898	517597
trans-urocanate	Amino Acid	Histidine Metabolism	736715	104-98-3	C00785	HMDB00301	7.57842e+06	2.72139e+06	4284716	5.60731e+06	3.72685e+06	8832469	6.53525e+06	3.63285e+06	5833414	5270729	5.36588e+06	4642017	4.1014e+06	6922450	2401620	10185058	4.95531e+06	5012727	6013076	3.27224e+06	3871974	4420472	3.71163e+06	6566258	2979106	2.9238e+06	4321137	3945164	2767277	5247326	5.36794e+06	3.76275e+06	3.08833e+06	5052771	4624155	5227042
cis-urocanate	Amino Acid	Histidine Metabolism	1549103	7699-35-6		HMDB34174	2.17867e+06	1.98814e+06	2.69355e+06	1714646	1.52274e+06	3.48082e+06	4.04796e+06	652258	3869804	3.95448e+06	1.6499e+06	1364634	1.34363e+06	1.96509e+06	1.592e+06	8923319	1.69414e+06	1.72077e+06	3221957	1.97527e+06	1661516	2.693e+06	2495003	2560827	1.42247e+06	1.01623e+06	4.17874e+06	1.0795e+06		1.39887e+06	2504209	768989		3040301	1.48574e+06	2.53248e+06
imidazole propionate	Amino Acid	Histidine Metabolism	70630	1074-59-5		HMDB02271	29251054	33670740	39925520	23896314	21193892	52316804	31754318	21756072	28566736	29315900	30854150	29537754	117089184	4.69987e+06	53961964	30757998	48573660	24620604	39427144	40321048	64627524	22068450	43709504	45962960	42764100	17328882	40612432	40013668	41868220	48714964	50778708	38343776	101281088	52155240	41783772	27177152
imidazole lactate	Amino Acid	Histidine Metabolism	440129	14403-45-3	C05568	HMDB02320	6.79432e+06	4136552	4333475	4.64232e+06	3.04681e+06	6.32495e+06	2.99357e+06	5385889	4.54438e+06	6.56718e+06	3735939	2.85389e+06	6632272	8551104	2.38475e+06	3.42892e+06	5429826	3.78902e+06	6.24172e+06	6194736	5221502	4630127	2590922	4.32393e+06	2915284	7.21078e+06	5.46504e+06	12569823	5.00443e+06	4.39569e+06	7.09572e+06	10252359	4.02492e+06	3.9758e+06	4904059	4.94036e+06
carnosine	Amino Acid	Histidine Metabolism	439224	305-84-0	C00386	HMDB00033	547798464	679127936	623461632	447007008	409689984	521177056	453731648	532785280	461668480	347416576	399342752	422012640	436762432	317358720	466648640	473157312	517420576	410703552	624808256	780210560	748310272	384414720	326613056	427885696	404627168	515600448	527502464	461074048	401359456	490573408	425559488	318429120	613847424	500751872	548445376	437274752
1-methylhistamine	Amino Acid	Histidine Metabolism	3614	501-75-7	C05127	HMDB00898	802621	773672	343593	373231	881052	355210	655049	368830	505981	344859	425763	545412	596530	133034	254229	617696	303034	491678	832587	623740	453378	320562	413106	413541	582590	334488	408580	408396	356829	588038	535465	84900.3	223917	538354	330409	549276
1-methylimidazoleacetate	Amino Acid	Histidine Metabolism	75810	2625-49-2	C05828	HMDB02820	2743610	2.62206e+06	5.6977e+06	2.06451e+06	3.49462e+06	4.1648e+06	2.62852e+06	3706592	2.83037e+06	3.21892e+06	2.00095e+06	3.36984e+06	4.314e+06	2.18913e+06	7191907	4.52065e+06	4.7447e+06	3850208	2.60179e+06	3.18019e+06	3.72424e+06	2.09106e+06	2.44255e+06	2.23949e+06	1.60847e+06	2564745	2885287	2.44764e+06	2.79773e+06	4.265e+06	2463658	2.00765e+06	3.44631e+06	3.35085e+06	3065815	4.07656e+06
4-imidazoleacetate	Amino Acid	Histidine Metabolism	96215	645-65-8	C02835	HMDB02024	2.12741e+06	2.88018e+06	4.16531e+06	1.53181e+06	2677430	3.98615e+06	1735236	2.46108e+06	1.3359e+06	2.52564e+06	1.65504e+06	4.69919e+06	2.85011e+06	1.23435e+06	4138376	7.28079e+06	4507037	1.58581e+06	2.49045e+06	5185689	2.39623e+06	985245	1.70044e+06	1.86605e+06	873580	1.84139e+06	2.17705e+06	2417333	1.41457e+06	7849457	1.57652e+06	1.93561e+06	3.0692e+06	2.41931e+06	2602025	1.61486e+06
N-acetylhistamine	Amino Acid	Histidine Metabolism	69602	673-49-4	C05135	HMDB13253	375401		6814016		4.73303e+06	2238208		923464	1.26889e+06	1.33977e+06		3.75159e+06	152402		1.53729e+06	1.32969e+06	5416709	2.46816e+06	424874		627161			137511			1.25721e+06	597481	1.61028e+06	4.06194e+06			459655	1.80061e+06		211819
lysine	Amino Acid	Lysine Metabolism	5962	56-87-1	C00047	HMDB00182	1102941312	1318025088	871672384	1171302912	985101184	982810816	939060736	1139148544	698700864	675533440	1319006976	751479552	801900992	585971008	985514304	809907392	867865472	746505728	1175010816	1254768512	951416640	1316456832	951650240	894232704	1085015552	1247640448	896670656	1138048384	1381416960	866255040	893141504	711981696	1608391808	1198320256	1071642112	1018106816
N6-acetyllysine	Amino Acid	Lysine Metabolism	92832	692-04-6	C02727	HMDB00206	431072	690840	604546	434216	387966	465422	492419	661813	449058	420809	532887	432069	497099	401303	565244	639649	404791	367594	575228	882353	740969	489999	554804	438134	482368	813568	495716	783230	691097	573659	487547	441161	1341745	771158	567922	545953
N6-formyllysine	Amino Acid	Lysine Metabolism	70923	1190-48-3			650875	1.12088e+06	1711174	764029	1.00921e+06	783932	1062542	1.32127e+06	1969811	1.08605e+06	837092	1.00465e+06	1.32698e+06	1.13162e+06	1.09408e+06	1.13576e+06	922188	608066	1.52858e+06	1367379	1.7783e+06	812460	1.05377e+06	603300	589704	1.85236e+06	1.49359e+06	1.76566e+06	691574	1.83888e+06	1.43577e+06	726102	2555538	1.41832e+06	1.14569e+06	931505
N6,N6,N6-trimethyllysine	Amino Acid	Lysine Metabolism	440120	23284-33-5	C03793	HMDB01325	78117576	100871784	88001768	88473760	74871272	93674352	83101928	88025552	78367336	61675784	71165640	82029504	86118888	64600724	59096404	85043016	85294696	64291136	77628304	97698976	93315248	82545480	81560936	64877088	76354688	95917408	81359272	77843496	79761616	80160520	71612008	69690496	91268112	83370832	86099544	74720992
5-hydroxylysine	Amino Acid	Lysine Metabolism	1029	13204-98-3	C16741	HMDB00450	2.02368e+06	4508440	2624324	2411950	2.35594e+06	2.33803e+06	2.08777e+06	2880699	2.94462e+06	1.29915e+06	3.32704e+06	2.02356e+06	2.42517e+06	1.73834e+06	3798481	1.76125e+06	2.05555e+06	2.30425e+06	2.51733e+06	3.20773e+06	3098610	2.51363e+06	2.25719e+06	1.72716e+06	1.69979e+06	4.88854e+06	2274024	2.40474e+06	3.0496e+06	2.08451e+06	2.0829e+06	2.02807e+06	5354423	2.45336e+06	2.59747e+06	2123337
2-aminoadipate	Amino Acid	Lysine Metabolism	469	542-32-5;1118-90-7	C00956	HMDB00510	1.76997e+06	2.07506e+06	1.32396e+06	1.53481e+06	1504035	1.53983e+06	1.77192e+06	2.01295e+06	1.66309e+06	1.40253e+06	1.75507e+06	986744	1.84317e+06	798988	904144	1.65279e+06	1.17426e+06	1.47276e+06	981194	2.16552e+06	1.04769e+06	1434804	1.83792e+06	1.04099e+06	1.65719e+06	1.84731e+06	2.39952e+06	1.1433e+06	2.61012e+06	1.60863e+06	1.70636e+06	1353821	2.61531e+06	1.73859e+06	1.77858e+06	1.98923e+06
glutarate (pentanedioate)	Amino Acid	Lysine Metabolism	743	110-94-1	C00489	HMDB00661	1.08385e+06	799013	2.40308e+06	895289	1369002	1787735	1.28331e+06	986295	1.43219e+06	1.40338e+06	1065529	1.94246e+06	1.41628e+06	591770	1.50445e+06	1.57458e+06	1.56999e+06	1.45226e+06	1084116	215953	1.28915e+06	849690	1.0062e+06	1.5916e+06	984927	1.09727e+06	1.1046e+06	1.3696e+06	1.70651e+06	1.70713e+06	1.43039e+06	1.06782e+06	1691656	1.15311e+06	1.13338e+06	1.30137e+06
glutaroylcarnitine (C5)	Amino Acid	Lysine Metabolism	71464488	102636-82-8		HMDB13130	2463972	392596	2.22112e+06	1.84342e+06	654835	1424276	2.15279e+06	1.31521e+06	2.64669e+06	1.79881e+06	871086	3452795	1.06344e+06	2.58486e+06	2.10183e+06	1765094	2825255	2.60317e+06	1406225	225000	2.85399e+06	333372	641134		1.00277e+06	1077882	4338156	4967476	2360419	4034471	1.47633e+06	4152463	8144417	2.83861e+06	5.46935e+06	3.1792e+06
pipecolate	Amino Acid	Lysine Metabolism	849	4043-87-2	C00408	HMDB00070	17519766	19261012	19752640	12009932	22793034	15876933	18091928	17056120	38663132	14605598	18507144	13823992	14535653	10891987	21187880	165395200	16751113	24691760	20585110	76922904	15626699	10228920	18349096	12013160	14492789	32158916	19508420	23863524	22831412	19858406	18638912	16100534	55267284	20584102	18028648	14104827
6-oxopiperidine-2-carboxylate	Amino Acid	Lysine Metabolism	3014237	34622-39-4		HMDB61705	669269	593240	1.09911e+06	498580	820840	1.41871e+06	867928	1.06516e+06	2.28427e+06	1.23229e+06	1.07501e+06	1.09487e+06	1.48444e+06	1.31628e+06	702834	1.11356e+06	1.1502e+06	1.28696e+06	895184	805312	1.09917e+06	942141	1.63859e+06	531984	885484	642590	1.21352e+06	1.15988e+06	647923	1.39233e+06	1592510	1.42879e+06	2.00703e+06	1.33476e+06	779404	1.2226e+06
N-acetyl-cadaverine	Amino Acid	Lysine Metabolism	189087	32343-73-0		HMDB02284	2172733	1.23316e+06	4304911		907368	477312	546086	1196484	1.48632e+06	1.09497e+06	359442	1.48507e+06	363739	45419.7	1233268	1.63222e+06	1.29826e+06	1.70503e+06	2122475	1.23531e+06	1.19458e+06	675379	421660	203244	501819	888396	1.94147e+06	849086	2.80104e+06	2.62862e+06	398652		1.17734e+06	2.12903e+06	302790	607253
5-aminovalerate	Amino Acid	Lysine Metabolism	138	660-88-8	C00431	HMDB03355	47445252	40065844	52165760	29108814	19489126	26761768	34472000	28615950	39816308	26252658	35055196	36352656	27858642	13218744	41815108	41887312	41432592	21781558	31333094	47589020	53275344	28863340	26641426	41917240	25417018	23947840	56297116	41363808	36463144	38882536	21069660	37196568	49797320	38542900	28196614	38211064
N-trimethyl 5-aminovalerate	Amino Acid	Lysine Metabolism					21239524	19660092	77555456	22210384	27852336	27919090	24516562	22100960	22589768	45061044	15431584	21785846	11224791	16655347	56873788	40887240	35622208	33395570	64235336	29504820	93853856	28898158	46487696	28695990	26429158	30059424	56427672	72908624	93788952	33740380	12865349	14985326	188349280	97576400	45624140	28792320
phenylalanine	Amino Acid	Phenylalanine and Tyrosine Metabolism	6140	63-91-2	C00079	HMDB00159	1217575040	1371459328	1375078656	1236745216	1188323456	1251217408	1388992000	1320555264	964733952	837020096	1192549120	1132557440	1110964736	1123801728	1216787968	1107812480	1050042368	1047156608	1326708480	1150565760	1391254528	1207502848	918392832	1080304256	1090127872	1445618560	1191963392	1531364096	1391204096	1210279296	1261850496	1207672832	1793232000	1352876672	1147833856	1151375232
N-acetylphenylalanine	Amino Acid	Phenylalanine and Tyrosine Metabolism	74839	2018-61-3	C03519	HMDB00512	1077615	1457047	1371818	819809	529934	1062298	728683	1699863	657128	741526	786167	766750	1199663	999844	933983	1339778	698202	1.00269e+06	1067589	1432513	1345360	742027	679282	1106089	519137	2222227	1110460	1355949	1144310	1116509	1347038	1211610	2031070	1907305	909979	1507743
N-methylphenylalanine	Amino Acid	Phenylalanine and Tyrosine Metabolism	4657542	2566-30-5			5801099	10787182	3923659	2.0673e+06	1.03432e+06	1.82255e+06	1.54335e+06	2733208	2.81473e+06	1.43229e+06	4.08249e+06	1599068	1.38049e+06	4.58114e+06	2.92879e+06	916186	1.09968e+06	1.25389e+06	5.30968e+06	3.79848e+06	3.82647e+06	2361800	1.39423e+06	1.55749e+06	1.09236e+06	2.86213e+06	1.76288e+06	1.55909e+06	1.40415e+06	1.7031e+06	1.1227e+06	2.5012e+06	2013992	1133757	647867	1.36808e+06
phenyllactate (PLA)	Amino Acid	Phenylalanine and Tyrosine Metabolism	3848	828-01-3	C05607	HMDB00779	1328069	2099604	874240	1106441	728715	633306	1238592	896029	665447	1172893	719105	632393	1250915	1706203	1264830	623573	1097425	534216	1116343	1590093	772141	832951	655426	758836	820346	1137942	571640	2.00347e+06	945130	725469	1.03271e+06	1362230	1089134	647920	742103	632368
4-hydroxyphenylacetate	Amino Acid	Phenylalanine and Tyrosine Metabolism	127	156-38-7	C00642	HMDB00020					333301	294674		179336		174782		290476			157753	507813	299178			710080										223471				254213
tyrosine	Amino Acid	Phenylalanine and Tyrosine Metabolism	6057	60-18-4	C00082	HMDB00158	259344528	269291168	208205008	219857216	303068064	266264864	274580960	198381216	206034176	197191776	267847680	231512096	214505920	200043232	243798912	190794160	215923616	211003920	305703968	164274176	243086256	304693184	190269600	198713056	230998448	234866880	253992928	252328048	209032800	236851984	228594848	239301872	249060688	209231616	194341744	230677360
N-acetyltyrosine	Amino Acid	Phenylalanine and Tyrosine Metabolism	68310	537-55-3		HMDB00866	315100	451651	337653	256844	244163	324931	227293	425057	227713	336024	277436	269354	377357	233740	285677	411178	243360	340694	378224	317013	350697	227754	240442	275577	215022	431262	388353	355755	242090	287825	350897	343406	504523	413759	215011	524536
4-hydroxyphenylpyruvate	Amino Acid	Phenylalanine and Tyrosine Metabolism	979	156-39-8	C01179	HMDB00707	60484			89562	156111	144226	118301	55077	78080	170598	44964	68923		94659	78975	77662	92501		100544		111435	109833	176658	98401	71905	79603	81038	168212	76619	43567	94635	78709	117741		76936	108211
4-hydroxyphenylacetatoylcarnitine	Amino Acid	Phenylalanine and Tyrosine Metabolism							401945	268895		634795			152615	151108		317671	533176	121999	1.31217e+06	1.08641e+06	296067	120125		787979	163585	85870.7	158309			369258	197975	272029	966321	262069	225381	93340.3	4.60358e+06	171418
3-(4-hydroxyphenyl)lactate (HPLA)	Amino Acid	Phenylalanine and Tyrosine Metabolism	9378	6482-98-0	C03672	HMDB00755	3.07002e+06	2989965	2572371	3.08261e+06	3.26231e+06	2868876	3.12282e+06	2787396	2330969	4613414	1873178	2460381	4006326	4207824	2099329	1.75328e+06	3.46935e+06	2383932	2790164	3.39143e+06	3.48983e+06	3.1943e+06	2.0288e+06	2262430	2831767	2379724	2207327	4165132	2.03188e+06	2256495	3.77738e+06	3.53874e+06	2498861	1866952	2602356	2385303
phenol sulfate	Amino Acid	Phenylalanine and Tyrosine Metabolism	74426	937-34-8	C02180	HMDB60015	24591972	109890384	11852754	67187160	48656792	51051060	76713080	38040884	50208608	56747664	92689032	19287004	36870448	5212525	51030860	71899544	21336306	80091072	33008922	623827	12903668	67964504	51704684	51227860	72352440	99997480	53710316	45890668	24070776	23289116	26276192	68308976	127679040	33855764	51274468	92447024
vanillactate	Amino Acid	Phenylalanine and Tyrosine Metabolism	160637	2475-56-1		HMDB00913	160674	104946	157633	119928	132752	125374	113932	117285	118462	220561	143481	89644	138178	140860	117032	146644	150012	108344	107861	106466	246699	132668	169767	152126	113378	120575	111682	180028	117969	128261	97684	95067	115058	172210	172210	130602
3-methoxytyrosine	Amino Acid	Phenylalanine and Tyrosine Metabolism	1670	300-48-1		HMDB01434	8.37912e+06	3894679	6.95281e+06	5936518	8.03975e+06	8038064	8.24911e+06	5920669	7108171	6.55354e+06	6.23868e+06	5.28684e+06	4.94505e+06	4280202	6242011	9768064	6615462	5730951	7101268	3.89419e+06	7678533	5587192	6.43481e+06	6.09711e+06	6.7248e+06	5.86557e+06	6.84188e+06	6.32269e+06	3855165	5487872	4.59831e+06	3.89573e+06	5.79178e+06	7.56229e+06	7252008	5.29667e+06
dopamine 3-O-sulfate	Amino Acid	Phenylalanine and Tyrosine Metabolism	122136		C13690	HMDB06275	115074	172498	123112	92739	98239	113175	134435	119457	50068	87461	84978	131312	325964	72215	88854	172311	103486	59209	65028	172427	163926	70806	148836	126148	70398	113632	97499	48260	93740	97222	154879	50913	107204	117223	74672	78905
4-hydroxycinnamate sulfate	Amino Acid	Phenylalanine and Tyrosine Metabolism	6070438	376374-66-2			145432		1118446		68358		91347	271227		377741		302590	57403		454930	144174	159465		92319		190535		125420	208270			187082	314161	441327	192398			179804	265530	59306
tryptophan	Amino Acid	Tryptophan Metabolism	6305	73-22-3	C00078	HMDB00929	1248103808	1349747072	663640256	1207798272	1228338176	1045340096	1453495936	1110400128	770462784	736878720	1194061952	1016654080	821021632	927947328	1038842112	832869568	772968000	998652416	1313370112	1290686720	609166784	1063231104	921285312	791657984	1159547264	1098610432	938113856	913873088	894677632	1054313728	829017600	883274112	788411584	917128192	977612608	975289344
indolepropionate	Amino Acid	Tryptophan Metabolism	3744	830-96-6		HMDB02302	19483784	687928	14743234	160489	5723562	2605881	4208423	6913530	1706878	32934910	2863326	9357366	152385	238536	8926407	5490147	3976823	6296170	19312000	18247	2680147	1095141	4771641	8227221	2800366	848106	11706062	24568196	32739794	19656360	273644	1294136	4819051	10434864	2283814	2620237
indoleacetylglutamine	Amino Acid	Tryptophan Metabolism	25200879			HMDB13240	319932	238734	323948	303747	56559.5	279610	415449	379114	86578.5	322168	250323	284866	320324	76976.7	337231	1.18355e+06	334095	158417	227706	540472	333049	296670	116725	283892	228308	632199	214452	299044	438339	291016	174258	157140	418605	1.18999e+06	324245	156862
indoleacetylglycine	Amino Acid	Tryptophan Metabolism	446640				1.80724e+06	1473054	2.08179e+06	1142348	1112851	1649398	1.85489e+06	1524437	1302692	1344079	1897167	1788240	1468215	578612	1606363	5706223	1387549	948448	1704938	3066184	1366556	1247524	1400445	1563000	792527	1.83316e+06	1412632	1166075	1982485	1853199	1130786	752342	2092066	5663789	1392854	901737
5-hydroxyindole sulfate	Amino Acid	Tryptophan Metabolism					4035553	2341174	2903678	2241019	6450390	2573109	3464615	5250601	3491635	7685873	4352733	3118721	2689708	715341	2227696	2653153	3684830	2165865	4560346	430766	3.70363e+06	1507736	3.75096e+06	3602177	3677525	1608828	5649454	5246298	2388904	4245576	2617213	2091699	1776591	3361741	3326855	2935726
7-hydroxyindole sulfate	Amino Acid	Tryptophan Metabolism					772022	722935	1059235	675356	688778	651260	1034164	1280643	981135	2121324	1063974	684412	535735	463435	1243408	629200	818892	723280	900929	94174	1255119	463358	664373	817311	902975	355655	1825617	2519496	1067667	1111902	716523	1038489	1196923	896667	1117049	1491739
3-indoxyl sulfate	Amino Acid	Tryptophan Metabolism	10258	2642-37-7		HMDB00682	55537656	65344240	50824732	38832084	33692240	46341952	72284448	96114256	51889732	69648056	56868264	44285968	30973894	9959160	62825796	79266768	41762040	47175664	62426336	15658474	38420748	35547692	57106824	63273216	51727056	49736228	68051456	59143452	52846724	53461880	30147994	26610352	86266440	86361952	54592704	60926356
N-acetyltryptophan	Amino Acid	Tryptophan Metabolism	700653	1218-34-4	C03137	HMDB13713	1447284	2146419	1121181	1087540	720741	1200507	1137387	2660723	743606	1060219	1060612	810042	2207598	1231133	919355	1579668	695973	1362425	1417654	2796908	1154393	962661	1285590	1331840	739506	2919257	1162364	1278305	861891	1204564	1742540	1265450	1558706	1899755	977609	1851670
indolelactate	Amino Acid	Tryptophan Metabolism	92904	832-97-3	C02043	HMDB00671	4831870	11265294	3076936	5551520	3632451	4865744	4505825	12316661	3771269	5509409	3449058	5698392	4313324	7958424	5.73397e+06	5342130	6757593	3413163	4894096	12128952	2649333	4421570	3.5706e+06	5.92589e+06	2377859	14958210	8531166	7683169	3513036	5390920	3588871	6496034	11245752	8574177	4931145	5.2223e+06
indoleacetate	Amino Acid	Tryptophan Metabolism	802	6505-45-9	C00954	HMDB00197	804495	306480	487672	545197	604269	527297	815902	528948	432434	562797	708742	714555	425275	207357	791369	1773927	462549	310398	760687	817943	229681	516325	521871	580823	330243	654818	448342	422602	621845	710794	345779	334076	678569	1650202	444447	271051
kynurenine	Amino Acid	Tryptophan Metabolism	161166	2922-83-0	C00328	HMDB00684	53647964	67419816	47731184	51094864	94366336	58225124	102143944	61387212	50991836	42279556	85526000	53676812	51915708	33610624	46259092	91930888	44491944	53926776	63360384	55270320	40201620	41974732	53087172	51042312	50651736	70489696	62957292	57436332	64083496	54339684	42740124	23882952	52141324	70428992	54089720	50892008
kynurenate	Amino Acid	Tryptophan Metabolism	3845	492-27-3	C01717	HMDB00715	2336787	9624690	1913350	5121648	13138386	8570574	2603348	12310465	3292991	2753711	3107415	3566234	3999033	7.83061e+06	4591875	7043764	6244007	1517769	2316313	8705854	1712625	5931445	4.14754e+06	7445268	1633482	16558077	6269837	2561792	4635564	2816620	2122694	8.01541e+06	4822946	8368699	2644417	1835786
N-formylanthranilic acid	Amino Acid	Tryptophan Metabolism	101399	3342-77-6	C05653	HMDB04089	312345	429620	354707	150948	367654	240026	300584	1.03236e+06	229047	380631	284282	632659	501634	317751	422272	1.08836e+06	417058	240984	294438	372883	156705	175927	332518	229481	201516	298527	471817	405322	307703	849934	342788	465304	384647	640424	507720	391785
anthranilate	Amino Acid	Tryptophan Metabolism	227	118-92-3	C00108	HMDB01123	3.79402e+06	2.59768e+06	3.08701e+06	2225466	5.45827e+06	3490998	4.18874e+06	4.43106e+06	2.70181e+06	4.27926e+06	2.88367e+06	2.59309e+06	4.59703e+06	3033583	2.88018e+06	4.98681e+06	3108658	3.62475e+06	3.33152e+06	2148756	2.35356e+06	2449356	2.41627e+06	2.46835e+06	2.51268e+06	3.80483e+06	2.63757e+06	2.94459e+06	3.76609e+06	2.54993e+06	2545625	2.02333e+06	2734300	3.31662e+06	3.3988e+06	3.42372e+06
xanthurenate	Amino Acid	Tryptophan Metabolism	5699	59-007	C02470	HMDB00881		115745	33408	38721		72297		71439	29758					48694	39926	98836	82097			87669		53479		52037		99431	67801		48722	33178		97723	59301	133821	36034
picolinate	Amino Acid	Tryptophan Metabolism	1018	98-98-6	C10164	HMDB02243	7294966	5.92673e+06	5.48142e+06	4.49915e+06	1076344	3977046	5.54315e+06	3.92688e+06	3025463	3111325	2.39738e+06	5260672	5.73039e+06	3539637	3924507	5080592	2.83764e+06	2.78949e+06	5446074	5.82528e+06	4.15852e+06	2.71528e+06	2408891	4018672	2.83555e+06	3311828	4.1308e+06	3400546	3731547	6127369	3299023	2479596	4.45269e+06	4982901	2.603e+06	3.59959e+06
5-hydroxyindoleacetate	Amino Acid	Tryptophan Metabolism	1826	54-16-0	C05635	HMDB00763	33851	52877	55690	37474		68842	60928	55986	27660	48564	60677	61671			42301	84637	57775		77173	48467	68279	33262		62981	68571	58598	45559	77152		53311		34697	49772	66932	55819	44019
serotonin	Amino Acid	Tryptophan Metabolism	5202	153-98-0	C00780	HMDB00259	18398820	25140642	10149758	20410880	23621918	13905631	27372374	20683520	22855478	14628010	16503802	23418516	7991633	14647740	23940454	31553120	11827622	17649058	18299000	26917018	32300110	26380522	13815911	17740116	27339078	22448308	28707432	25465674	17352918	23826496	9643662	20301084	27236052	29844394	13153923	21243750
tryptophan betaine	Amino Acid	Tryptophan Metabolism	442106	20671-76-5	C09213	HMDB61115	4.28328e+06	185232	652548	670789	490987	460547	355257	136747	7148646	564819	219069	1.18546e+06	3.89605e+06	839699	361263	8375711	910452	441983	1075210	444644	1.22588e+06	1.26323e+06	1.75457e+06	661367	1410565	446493	854292	388495	496336	1.28848e+06	1.0116e+06	638110	438104	521582	1.06714e+06	340552
C-glycosyltryptophan	Amino Acid	Tryptophan Metabolism	10981970	180509-18-6			363206	541729	457130	409274	237543	557375	349744	563966	355866	202757	355587	314331	443094	323611	366080	512166	343694	357115	427260	558959	618003	366213	270861	447652	313058	607780	295553	358986	372889	478151	436939	290989	409481	407510	358967	515925
N-acetylkynurenine (2)	Amino Acid	Tryptophan Metabolism					2.35841e+06	3.94154e+06	1.75724e+06	1.95954e+06	6676590	1.97914e+06	3.67281e+06	4263160	825290	1.53579e+06	2.02257e+06	1.4802e+06	8260165	1.63234e+06	1.27982e+06	1.46826e+06	1.22658e+06	1.76332e+06	2129465	2472543	1.33518e+06	1.45798e+06	3.56311e+06	2336680	1.15583e+06	4943241	2.16607e+06	1.56376e+06	3.46879e+06	1.27065e+06	3.27564e+06	914922	2.2755e+06	2485217	616756	2440031
5-bromotryptophan	Amino Acid	Tryptophan Metabolism	96735				297877	178523	58323	284209	239614	175520	395679	161942	168066	164834	282306	186093	84232	87966	175774	162654	155282	212404	292172	179012	62744	269871	273589	222727	289459	134050	112140	135850	132374	136089	60668	77221	97537	117611	153196	192430
leucine	Amino Acid	Leucine, Isoleucine and Valine Metabolism	6106	61-90-5	C00123	HMDB00687	1785944064	2061003008	1764241408	1575300864	1642359424	1489475584	1546130048	1918761088	1493298944	1102757120	1886238336	1856684928	1478837888	1314135552	1517354240	1340723456	1447861248	1295752576	2300398848	1569414912	1720072448	1885271040	1452850304	1396701952	1661827200	2245321472	1735586816	1737062144	2053543936	1875422592	1454531712	1514340352	1891077120	1845723264	1626185856	1258313728
N-acetylleucine	Amino Acid	Leucine, Isoleucine and Valine Metabolism	70912	1188-21-2	C02710	HMDB11756	7.08474e+06	12889817	9069914	4322942	5629810	8080701	3063021	8.1209e+06	4797621	3542685	4618553	5278445	9056483	4790389	4752339	5660488	4883001	4364008	7526995	11048966	7486243	4575742	4692130	7563357	3199690	9916556	5846626	5289211	6830312	5443799	6.44492e+06	5259373	7.41158e+06	8530825	4819087	6179270
N-methylleucine	Amino Acid	Leucine, Isoleucine and Valine Metabolism	2777993	66866-69-1			2.94319e+06	6758283	1.67662e+06	888349	409734	614847	520407	1.09016e+06	1.80547e+06	842645	1.58976e+06	608593	704533	1.80202e+06	1.06033e+06	382944	542213	621954	2.63082e+06	2.20602e+06	1.63625e+06	1.30517e+06	465596	455504	467132	973276	912998	623805	619326	950258	608372	1.30084e+06	657496	392628	180792	705964
4-methyl-2-oxopentanoate	Amino Acid	Leucine, Isoleucine and Valine Metabolism	70	816-66-0	C00233	HMDB00695	43655232	51432012	36115000	41797656	45113936	34723108	38777700	45506368	39094880	31357792	34721928	38411244	35792400	28261168	31822312	29378584	27275228	31300860	54175956	44510644	38647880	47386736	38436800	34288536	45006288	54134856	30423094	27287904	33946068	30520888	23301084	31205810	31033276	33071914	26587936	20796652
alpha-hydroxyisocaproate	Amino Acid	Leucine, Isoleucine and Valine Metabolism	83697	10303-64-7	C03264	HMDB00746	1055322	1314146	998879	767463	1.04753e+06	713117	1056264	742379	768661	957120	561812	961181	953973	913511	617947	405449	1121252	673386	1095284	1.03954e+06	1143518	972498	658442	622368	1167295	688648	622894	715209	687270	477356	463974	769688	614618	509405	640483	447316
isovalerate (C5)	Amino Acid	Leucine, Isoleucine and Valine Metabolism	10430	503-74-2	C08262	HMDB00718	1212116	837497	1137504	1192425	1056116	809548	995863	1355694	1950049	991557	932341	741475	825227	1136798	1111688	1123277	1180502	1187929	1458310	718364	1.33965e+06	1101723	1295735	1093479	994710	868146	1305925	1536906	1627613	1592918	973418	1377522	1485330	1261601	1588662	1070030
isovalerylcarnitine (C5)	Amino Acid	Leucine, Isoleucine and Valine Metabolism	6426851	31023-24-2		HMDB00688	8935014	7250076	7800892	12046725	3.36051e+06	21797548	9851585	9238857	5.74892e+06	6.82395e+06	10174665	7.73206e+06	9968254	16093064	12471297	11397780	7.28325e+06	9386380	7856436	7.20434e+06	8706568	9176409	9607908	17006432	8.17052e+06	13279938	5749306	6692647	13134697	8761355	10362445	12046192	21845216	8478527	8911221	10726276
beta-hydroxyisovalerate	Amino Acid	Leucine, Isoleucine and Valine Metabolism	69362	625-08-1		HMDB00754	950093	1082374	825315	933268	600450	1171001	705310	654812	3102407	652305	486276	555953	823681	534434	3221290	3.36788e+06	829484	933536	906503	845322	912861	998432	876584	889445	582769	581804	2096713	533955	394250	762515	550462	461371	2960664	2949831	404746	650885
3-methylglutaconate	Amino Acid	Leucine, Isoleucine and Valine Metabolism	1551553	5746-90-7		HMDB00522	375728	447979	1133078	687912	856772	314992	430638	602009	319751	355429	970162	419212	778798	405340	341007	590945	355279	764854	356833	1.10592e+06	950049	839530	548874	344828	322549	630805	302683	278938	332447	685844	905938	453694	408969	509650	338272	387134
5-methylnorleucine	Amino Acid	Leucine, Isoleucine and Valine Metabolism	94817	31872-98-7			4296365	2.91262e+06	5618563	2030987	2.42906e+06	1598862	3.1569e+06	1.97979e+06	1.95845e+06	3.94899e+06	2.84052e+06	1.91677e+06	2.51279e+06	1.38332e+06	3.87097e+06	2225776	2.75957e+06	2689536	8.28815e+06	2.40758e+06	5.01075e+06	1.87596e+06	2347391	2.16349e+06	3.15712e+06	1.97724e+06	3.86383e+06	4.61421e+06	8548666	3939996	3046390	1.89878e+06	4.41244e+06	3.86928e+06	3.34479e+06	3746293
isoleucine	Amino Acid	Leucine, Isoleucine and Valine Metabolism	6306	73-32-5	C00407	HMDB00172	1339384448	1599709568	1436902784	1280278016	1321172480	1183169920	1231210496	1501484032	1253038848	884595712	1528186752	1516529792	1246971904	1072532736	1318153856	1108742272	1248472704	1085191424	1695265536	1279874816	1435788800	1498739840	1165405184	1160003712	1346391552	1744466432	1413020160	1311746560	1571287552	1407867520	1265955840	1297401216	1352373760	1353566208	1300662784	1000679424
N-acetylisoleucine	Amino Acid	Leucine, Isoleucine and Valine Metabolism	2802421	3077-46-1		HMDB61684	1390813	2370618	1416341	1056957	991979	1321791	601581	1864867	986296	778434	844290	970122	1607811	992062	886778	1056893	930251	1048114	1408786	2576756	1385177	1200419	931131	1321540	754169	2135191	1184461	1071856	1461824	1039009	1376222	1032948	1554400	1685580	907777	1264050
3-methyl-2-oxovalerate	Amino Acid	Leucine, Isoleucine and Valine Metabolism	47	1460-34-0;51829-07-3	C00671	HMDB03736	23811572	26761192	20415372	23132872	24798350	20950412	20674064	23375102	22671948	16151283	17855580	21056292	20097204	15141187	19003378	15284152	16275664	17834040	30753986	23977708	22167124	26409354	22620990	19166160	26596544	29262788	16411942	16154996	19264412	16140927	13674230	17048888	15876614	17475988	14231588	11259958
alpha-hydroxyisovalerate	Amino Acid	Leucine, Isoleucine and Valine Metabolism	99823	600-37-3		HMDB00407	1796356	2329062	1626257	856390	1380420	954696	1377571	1034359	1473589	1169500	838148	1315848	1449091	1115937	1134566	616605	1984908	834571	1674473	1813366	2035749	1.67888e+06	1113257	849163	2360765	955054	614495	1093289	1003966	581516	854807	758367	902139	833972	761144	564234
2-methylbutyroylcarnitine (C5)	Amino Acid	Leucine, Isoleucine and Valine Metabolism	6426901	31023-25-3		HMDB00378	3202082	2.85223e+06	2.78625e+06	4.44332e+06	1156232	6.61015e+06	2713893	4.911e+06	2.48426e+06	2.27859e+06	2.79527e+06	3.74538e+06	2879586	4.3466e+06	3.51106e+06	3.79921e+06	4.00673e+06	4911606	2363576	2.2919e+06	3.41127e+06	4.1926e+06	2974421	5.41441e+06	2.07608e+06	5305974	2.0687e+06	2.80898e+06	4395266	3.94026e+06	3674570	3.40113e+06	4.38885e+06	2.88912e+06	3.64615e+06	4.48804e+06
tiglyl carnitine (C5)	Amino Acid	Leucine, Isoleucine and Valine Metabolism	22833596	64191-86-2		HMDB02366	1.31583e+06	534321	1.53176e+06	2.03006e+06		1.61205e+06	1.60677e+06	1.32098e+06	1.37542e+06	1.18823e+06	1303482	961446	597886	1.46754e+06	1.40281e+06	2.15193e+06	779303	1.4811e+06	990930	485422	1.98535e+06	1.51585e+06	590348	1.40069e+06	1.18455e+06	961879	1.37739e+06	1212996	1715687	929223	643122	1843588	1.55818e+06	1517402	534024	1.33569e+06
3-hydroxy-2-ethylpropionate	Amino Acid	Leucine, Isoleucine and Valine Metabolism	188979	4374-62-3		HMDB00396	1036543	1118005	935188	653515	603618	1021762	729169	845816	920077	1078424	538996	718849	1030413	650303	682733	939110	1098252	628065	838083	1605303	958438	1038768	720052	624558	719130	803732	383391	620110	538447	799295	571114	522173	848465	630187	560903	346582
ethylmalonate	Amino Acid	Leucine, Isoleucine and Valine Metabolism	11756	601-75-2		HMDB00622	3.82714e+06	4789066	6.21594e+06	6697814	6668252	4780621	4.74683e+06	4.94197e+06	3.45253e+06	3.99727e+06	3073190	3.36665e+06	5101429	2.99204e+06	4.95051e+06	5.4219e+06	7.02238e+06	3908349	3.72893e+06	6925212	8283943	6333875	4876315	4366645	5298312	5.66227e+06	3.11781e+06	3665383	4203747	3.66283e+06	3.89455e+06	3.81658e+06	10172447	5.58222e+06	8485798	2.89997e+06
methylsuccinate	Amino Acid	Leucine, Isoleucine and Valine Metabolism	10349	498-21-5		HMDB01844	451313	540517	1.00142e+06	692513	479914	1.66522e+06	747394	1518762	509976	701372	1.84244e+06	714402	844560	625332	693786	950402	982574	551438	490633	512938	919596	550664	781856	2.17077e+06	676363	1.77916e+06	631876	595465	2.16553e+06	809870	797646	683547	779705	692749	883397	692727
valine	Amino Acid	Leucine, Isoleucine and Valine Metabolism	6287	72-18-4	C00183	HMDB00883	886492032	1531904640	1255097600	1154447232	1226642944	647497024	1059778304	1489832704	1076086912	732868544	1232469760	1300455680	1073833984	624297216	1031300992	886772800	1040299968	954618240	1634146304	1268628480	1069385216	1138162560	983950528	1108475264	1216292352	1736470272	1237574528	1236110592	1591843968	1278737280	992574144	1196372096	1355176192	918897664	1159130496	921988160
N-acetylvaline	Amino Acid	Leucine, Isoleucine and Valine Metabolism	66789	96-81-1		HMDB11757	317865	569955	387404	240524	273482	392534	235219	361166	254532	273245	227059	310485	401838	307028	243219	318212	271006	246157	334924	710296	419704	237010	236801	324353	277998	432425	264122	248439	347049	288121	301532	320197	411408	416888	257444	229527
3-methyl-2-oxobutyrate	Amino Acid	Leucine, Isoleucine and Valine Metabolism	49	3715-29-5	C00141	HMDB00019	6773135	7194521	6038992	5.99774e+06	7119248	6.76203e+06	5167846	6.46455e+06	7.74515e+06	6.19782e+06	5336939	5522952	5774918	7187978	4998938	5305757	5740250	5460853	7741178	8399171	5862766	8338027	6048457	5977119	6.97719e+06	8.13154e+06	4365075	6774602	6050647	4721688	3881163	4823234	5127786	5288326	4246312	3529836
2-hydroxy-3-methylvalerate	Amino Acid	Leucine, Isoleucine and Valine Metabolism	164623	488-15-3		HMDB00317	373414	388938	434016	247643	353283	271541	298587	357337	310980	300930	202187	339212	379018	268068	302867	265467	315384	162818	335537	416618	389083	341029	262738	237695	267207	368611	280045	335174	342841	195998	299543	245800	316367	234228	193063	164656
isobutyrylcarnitine (C4)	Amino Acid	Leucine, Isoleucine and Valine Metabolism	168379	25518-49-4		HMDB00736	3448282	3.69496e+06	3.32106e+06	5177237	1.47684e+06	6.99996e+06	3.19126e+06	4.63189e+06	2.5875e+06	3066423	3.49728e+06	3.33381e+06	3.7766e+06	5677048	3.83103e+06	4045121	3.20172e+06	3.81725e+06	2.87139e+06	4221387	3.62295e+06	4.84394e+06	3.86146e+06	4919439	2.62091e+06	4.76043e+06	2.01054e+06	3339439	5.57652e+06	3.12757e+06	4.24641e+06	4.90942e+06	5.12762e+06	3.17235e+06	2.89967e+06	3646171
3-hydroxyisobutyrate	Amino Acid	Leucine, Isoleucine and Valine Metabolism	87	2068-83-9	C06001	HMDB00336	7.89455e+06	10131513	8515337	6.21557e+06	7.05535e+06	8586754	6.12993e+06	7803154	7.00838e+06	6.20857e+06	6519330	5639457	9302840	4391804	8113188	7068056	8693221	6000234	7.26122e+06	10987932	8.04224e+06	7.17985e+06	5.03088e+06	6795410	6.14477e+06	9119978	6.24255e+06	7.54363e+06	9894932	8082165	6133980	4.74955e+06	10541657	8768552	6215297	5.43137e+06
methionine	Amino Acid	Methionine, Cysteine, SAM and Taurine Metabolism	6137	63-68-3	C00073	HMDB00696	647847552	961396480	785274304	665780928	973706432	640973632	906363712	635947200	619822592	698499840	829391616	901451072	706476352	607937472	770121088	975349632	686776192	517185024	970063424	696889600	724222400	577407744	723878464	537588608	784198720	716399168	614863552	1588562432	473866656	625290816	603268416	506256128	705183040	620327744	529198688	532065024
N-acetylmethionine	Amino Acid	Methionine, Cysteine, SAM and Taurine Metabolism	448580	65-82-7	C02712	HMDB11745	707719	1149535	1081805	539225	634495	1108109	613700	874361	495612	798271	819526	705025	1015483	617543	624820	850091	797602	473534	780139	965592	1220919	483970	720471	1.03309e+06	501270	780487	513268	966616	671157	829147	684715	468573	727907	783505	688953	581223
N-formylmethionine	Amino Acid	Methionine, Cysteine, SAM and Taurine Metabolism	439750	4289-98-9	C03145	HMDB01015	721567	882730	966314	544349	725706	826247	858477	587959	681856	1.00603e+06	663133	727693	881884	865582	541071	969374	865296	710382	600551	973729	979764	502076	777467	770150	715368	607510	652092	809012	630125	661490	665258	658137	653754	779832	897000	598918
S-methylmethionine	Amino Acid	Methionine, Cysteine, SAM and Taurine Metabolism	458	3493-12-07	C05319	HMDB38670	265087	234139	278713	395770	619217	480862	316646	193430	378532	1229760	688518	550242	288613	719289	241085	286830	566556	327233	328175	256710	415729	334200	366564	297824	237475	196227	1.42727e+06	1776656	896901	814758	666938	883669	851599	837875	905250	762249
methionine sulfone	Amino Acid	Methionine, Cysteine, SAM and Taurine Metabolism	69961	820-10-0			44095596	16690067	246215744	5257453	1738025	11461598	5.7275e+06	18847266	150594688	46818168	7.66838e+06	54306524	52559476	53801168	19669278	98531960	46258556	65799088	7332797	7879532	16342337	5.21632e+06	9498841	6796457	7.63005e+06	11350484	4.33478e+06	8109730	4144210	5048534	5514955	4863605	6399174	11617896	4957792	3.41248e+06
methionine sulfoxide	Amino Acid	Methionine, Cysteine, SAM and Taurine Metabolism	158980	3226-65-1	C02989	HMDB02005	17060918	28668806	20447218	13264836	21296890	14411024	17804912	16698109	32576194	16546267	15250775	16835346	14949523	16852250	19925380	20992022	16050939	22490094	25830568	28613804	17998630	12796690	16811130	12258247	15536307	17436142	21075988	52705904	16244852	28460558	19288176	18211164	24062630	25219862	17861680	16584603
N-acetylmethionine sulfoxide	Amino Acid	Methionine, Cysteine, SAM and Taurine Metabolism	193368	108646-71-5			80898.3	472300	140859	84777.9	73663.1	115600	140963	128492	91582.2	135114	123003	89819.2	123613	85411.7	130431	114085	122049		213178	445704	189193	77305.3	146942	99980.6	63544.6	210466	163866	296794	288829	187950	58862.8	59566.3	336135	303357	112475	87003.6
cystathionine	Amino Acid	Methionine, Cysteine, SAM and Taurine Metabolism	439258	535-34-2	C02291	HMDB00099	20359688	13152872	11343159	23243116	18230380	21296336	16198360	17925958	13266855	8926009	21525410	13351042	16664942	12594447	9164251	22043164	17412228	18500610	13118365	6.98559e+06	14476557	14442867	16901310	19923142	12496932	13679009	26961878	36788576	17655724	25344604	32430928	15627771	32228040	40766308	33197598	42356892
cysteine	Amino Acid	Methionine, Cysteine, SAM and Taurine Metabolism	5862	52-90-4;56-89-3	C00097	HMDB00574	1.15304e+06	496006	1.06354e+06	1.12769e+06	1.72577e+06	1.20881e+06	1.21592e+06	1.74101e+06	1.53214e+06	1.10167e+06	1.36057e+06	1.17364e+06	1.25436e+06	1.20339e+06	1.46102e+06	1.03446e+06	1.16853e+06	1.41594e+06	1.20949e+06	854841	829325	1.39663e+06	999181	1066046	1.24202e+06	2.17795e+06	1.46008e+06	1.51021e+06	1.03348e+06	1.17026e+06	1.88954e+06	1.0412e+06	1.3245e+06	1.15649e+06	795216	1.04331e+06
S-methylcysteine	Amino Acid	Methionine, Cysteine, SAM and Taurine Metabolism	24417	1187-84-4		HMDB02108	324162	381389	230791	241922	273850	284465	250643	232617	214611	232022	267151	289063	247375	217181	304415	200305	142933	269921	419592	398300	278150	291794	321621	260395	424289	311126	272557	463739	484409	399541	375188	408447	530184	421614	246005	358225
S-methylcysteine sulfoxide	Amino Acid	Methionine, Cysteine, SAM and Taurine Metabolism	82142	6853-87-8		HMDB29432	4.69234e+06	6885006	2811561	3241961	3.19614e+06	3.51631e+06	3833401	3.05168e+06	2913079	2094542	3930432	3.53198e+06	3581279	2.36129e+06	3345241	3305706	1994737	2848275	6.6534e+06	5671111	3346435	3962627	3939565	2.71828e+06	5117851	4.06959e+06	3.75656e+06	5729117	5387509	5078645	3.67596e+06	4.45612e+06	4883814	5026469	3351782	4520032
cysteine s-sulfate	Amino Acid	Methionine, Cysteine, SAM and Taurine Metabolism	115015	1637-71-4	C05824	HMDB00731	1865193	1.85679e+06	2.51686e+06	831526	1906771	1.17025e+06	1.73221e+06	1.69625e+06	659055	1394385	1.72057e+06	1.28977e+06	1.37732e+06	1.32029e+06	1.51624e+06	1.26801e+06	949480	1.04841e+06	2.05553e+06	3.04596e+06	7.78214e+06	960663	1.53056e+06	605954	1.68204e+06	1.45267e+06	1.28158e+06	2.03292e+06	2.22074e+06	5.69134e+06	1.65245e+06	3540747	2403103	2.04337e+06	4.57266e+06	1085938
cystine	Amino Acid	Methionine, Cysteine, SAM and Taurine Metabolism	67678	56-89-3	C00491	HMDB00192	33270122	37916912	26701350	20717024	32755978	23472246	22974782	32747266	16291854	20753588	29085616	29759954	36431292	30435340	20680274	22012248	24974500	35751616	44674120	66207996	11277167	13628536	35482964	28236986	45537404	26866846	61559612	35519492	58579040	20047248	19046290	28133578	69500056	37156712	25714210	33729536
cysteine sulfinic acid	Amino Acid	Methionine, Cysteine, SAM and Taurine Metabolism	109	207121-48-0	C00606	HMDB00996	258960	947418	575904	254449	305072	336472	315101	391838	243516	268790	529084	339885	285908	361261	362374	238572	291763	263901	385006	779026	280758	270984	328977	253728	303278	472955	339368	348793	723773	360662	378019	295525	394145	375119	564298	398929
hypotaurine	Amino Acid	Methionine, Cysteine, SAM and Taurine Metabolism	107812	300-84-5	C00519	HMDB00965	220395	371841	182423	312585	550483	239204	305717	308653	135205	235193	226874	191681	407354	451687	140743	222249	176457	381916	235739	135590	278761	199118	301364	195934	252552	410955	333778	453006	267068	367045	503752	406816	375123	402264	471869	598452
taurine	Amino Acid	Methionine, Cysteine, SAM and Taurine Metabolism	1123	107-35-7	C00245	HMDB00251	162269904	210629664	129721040	168071280	155765120	196483536	216614544	211917136	163158144	128240336	170768368	128023472	237065360	186684256	143950880	172065936	110841672	196214576	168677232	245519312	183643696	165269920	225387360	160553824	211065408	212505728	208767968	269324096	215622448	312294144	315659296	267603600	252536304	219689536	199241280	256704400
N-acetyltaurine	Amino Acid	Methionine, Cysteine, SAM and Taurine Metabolism	159864				775984	1275061	1276484	1944045	1148644	2471449	1543810	1693005	1.01766e+06	849284	871078	1018474	1.74846e+06	1874014	684102	1270705	1597393	1438327	671310	1194019	1.76e+06	1.69667e+06	1403418	2.02491e+06	1248395	1619242	1077033	1056002	837970	1319421	1828280	2015832	1324764	1183254	1.88409e+06	1.70563e+06
arginine	Amino Acid	Urea cycle; Arginine and Proline Metabolism	232	1119-34-2	C00062	HMDB00517	1713347072	1697974912	1528911232	1730623744	1955656576	1665063680	1653776000	1637947520	1572681088	1433445120	1740923776	1779792128	1293316096	1824007808	1774237312	1650852864	1608786432	1615970816	1713463808	1342407424	1710110592	1736931328	1601115776	1372157184	1667146240	1640663552	1825540736	1836460288	1627861760	1977791104	1541329920	2030480768	1920306432	1908140416	1904058624	1697292544
argininosuccinate	Amino Acid	Urea cycle; Arginine and Proline Metabolism	828	156637-58-0	C03406	HMDB00052	175283	103763	241237	248042	150262	120598	153186	131791	157147	100302	96201.1	154359	146237	131639		305941	129217	89204.9	189144	92973.4	452969	182604	106249		87124.3	201541	183193	155032	68408.8	161432	141066	144491	159813	170601	199697
urea	Amino Acid	Urea cycle; Arginine and Proline Metabolism	1176	57-13-6	C00086	HMDB00294	874302336	1175503488	1090080512	862378176	1241754240	893757952	884934720	1182410752	881781120	575945792	859137984	857720640	1204358400	801583872	727868672	876612608	845651712	1613185408	718549376	1725395456	1638743168	920863488	908658688	780572992	649427392	1260565888	952992384	741016000	1032826880	900585920	880543296	784011520	1394075776	825338816	948007552	1506414080
ornithine	Amino Acid	Urea cycle; Arginine and Proline Metabolism	6262	3184-13-2	C00077	HMDB03374	178814672	199710256	120100400	137095472	143057296	130971088	131402936	155168512	105751648	91180904	212051472	115096416	113452080	109362224	235492624	145679520	105043752	102461296	195759200	162040944	113910000	137623888	111561528	109725560	139591008	213558000	172675168	176661840	202476768	126766616	134071992	133585560	229395072	202708512	127496664	134753840
norvaline	Amino Acid	Urea cycle; Arginine and Proline Metabolism	824	760-78-1	C01826	HMDB13716		31652154	29479540	18200640	12566997	14602260	13955024	19226462	17145970	16076897	25831114	17070380	13201276	8483292	28164738	13807292	18192770	13983292	29240632	18617384	8.11469e+06	32419848		20154728	21701100	73546336	22967366	25636294	27196806	10441633		8768234	63377780	18837382	25008588	19333798
2-oxoarginine*	Amino Acid	Urea cycle; Arginine and Proline Metabolism	558	3715-10-04	C03771	HMDB04225	8361677	13229321	8680704	8544774	17888136	14666169	14998539	5437610	21096404	13258398	9143815	6752711	9846846	12402706	8685550	12015063	18161226	9783108	7.36399e+06	18991624	11282309	8.25858e+06	22729856	8061989	8459052	10208767	9445786	9781974	10622098	11698197	9352785	7764342	10793983	7.84121e+06	13486069	13981123
citrulline	Amino Acid	Urea cycle; Arginine and Proline Metabolism	9750	372-75-8	C00327	HMDB00904	395320800	421735712	373223360	471600512	259703184	288761056	355956448	463318336	324993888	224724096	378840352	430907552	259559248	300785248	333810784	339378496	280204576	281895872	513080672	378893664	370821888	426133344	259399840	255563184	355524032	490278272	421382208	422366432	430498560	565448128	310580448	365704576	471317376	484819456	272833632	338791680
homoarginine	Amino Acid	Urea cycle; Arginine and Proline Metabolism	9085	156-86-5	C01924	HMDB00670	15466146	11555386	6928330	12805172	8854051	9108674	10785650	12550390	6.02689e+06	9483401	13524997	10290617	4414128	9460005	11536825	11234489	12246458	8914390	19974344	6472371	11758503	16731608	10445861	11416399	16876744	13769117	12283064	21056624	14253973	15029914	7.2581e+06	16727227	28372980	22893936	20406056	15316575
homocitrulline	Amino Acid	Urea cycle; Arginine and Proline Metabolism	65072	1190-49-4	C02427	HMDB00679	3.68242e+06	29370096	7.74214e+06	3.46355e+06	2.12274e+06	3387678	4501680	6.736e+06	2.01872e+06	2.90613e+06	5898548	4.06233e+06	6.54777e+06	4.4585e+06	4560754	4.70753e+06	2927890	2.22492e+06	5.73858e+06	22948820	8395887	3.42211e+06	4.85878e+06	3.03863e+06	2.83102e+06	6698865	2.61558e+06	4232842	6.64185e+06	3.91702e+06	2.71649e+06	2.88354e+06	10063286	3.95708e+06	3095475	2.32979e+06
proline	Amino Acid	Urea cycle; Arginine and Proline Metabolism	145742	147-85-3	C00148	HMDB00162	919480896	948879680	860846912	815872704	943531328	828360640	908611520	925006016	729197952	707961408	854061824	949821952	680045376	875024832	764434240	737589056	772983552	701289024	1016360384	751854400	988590976	843383360	721353472	679858048	889537728	967735488	1003769536	996532800	823908800	987042880	800763328	745285440	989283392	1026045056	901919360	764487296
dimethylarginine (ADMA + SDMA)	Amino Acid	Urea cycle; Arginine and Proline Metabolism	123831	102783-24-4	C03626	HMDB01539	195863184	191436944	208198256	197662224	204270864	213359568	193598080	221425600	185401008	167584720	206279744	211185904	194067824	175245440	162929296	196346496	194323808	198524032	241634528	177977776	271992512	204437904	195824720	153175552	193887408	221899104	200641488	223654432	200111280	215025984	192088752	194532064	250210752	222065120	237395200	210747952
N-acetylarginine	Amino Acid	Urea cycle; Arginine and Proline Metabolism	67427	155-84-0	C02562	HMDB04620	996916	904416	738144	521468	698252	785418	772594	728230	427941	511155	592371	474193	757143	490115	806309	1.28836e+06	558194	555623	628431	678256	916221	497422	596867	423470	533964	812018	608763	674582	650901	837925	566692	492934	2.70796e+06	896064	696843	574671
N-acetylcitrulline	Amino Acid	Urea cycle; Arginine and Proline Metabolism	656979	33965-42-3	C15532	HMDB00856	932870	1.39558e+06	1.13227e+06	750784	473547	802858	637738	953054	1.38857e+06	249261	906122	425573	1.5377e+06	1818446	655379	1.00942e+06	722688	1298485	1.0438e+06	1.20557e+06	1.23157e+06	552841	272005	575394	290421	1.22319e+06	921793	700441	862834	621694	912963	631379	1.64562e+06	1.01253e+06	499923	1.24589e+06
N-delta-acetylornithine	Amino Acid	Urea cycle; Arginine and Proline Metabolism	9920500				14319374	34744868	28496284	14674659	15059491	17577276	15227967	20025738	10088239	15111538	18334196	18560842	24802356	19927504	16353201	26269566	14685758	14389036	15139745	35015496	26146870	6.53436e+06	14214255	10143294	11888158	64019988	11868235	11103339	22688244	12829757	9147624	8858972	21315684	26402746	15087663	9624317
N-alpha-acetylornithine	Amino Acid	Urea cycle; Arginine and Proline Metabolism	439232	6205-08-09	C00437	HMDB03357	196473	553119	248820	184442	151988	227729	157923	262751	225629	132566	243614	104299	357501	160457	543220	426167	211564	153487	218251	649932	384213	98376.1	166422	110728	118442	832864	323140	85260.8	418387		171900		766584	545651	145681	180456
N2,N5-diacetylornithine	Amino Acid	Urea cycle; Arginine and Proline Metabolism	10398396	39825-23-5			703878	2.10333e+06	1.47677e+06	603082	383331	1.04092e+06	447779	886196	651084	585486	693109	586581	2.41448e+06	831476	776103	1.42288e+06	774001	718555	964579	3331199	1.45647e+06	287279	802348	523341	411587	5192108	502792	734432	990331	626264	530134	308631	1.2933e+06	1.52658e+06	643394	769885
hydroxyproline	Amino Acid	Urea cycle; Arginine and Proline Metabolism	5810	51-35-4	C01157	HMDB00725	59582940	44177356	71495072	53105556	61994216	66012120	75335360	65577464	220340400	63835760	60524004	69135120	67264768	103824080	46921952	65896832	65226868	224240080	60191584	43246260	68395408	40778356	52844648	38031324	33296448	54340460	59533312	81226096	31624212	67233320	52059252	53239488	59433600	87204744	67650008	69355936
prolylhydroxyproline	Amino Acid	Urea cycle; Arginine and Proline Metabolism	11673055	18684-24-7		HMDB06695	427463		190956	62917.4	77521.5			1.20839e+06	45961.5			808250	1.2653e+06						97283.2	569677	728307					885651		457310		419033	799362					382880
N-methylproline	Amino Acid	Urea cycle; Arginine and Proline Metabolism	557	475-11-6			10467716	5801345	14312635	6954713	1.56205e+06	4400171	8545065	8.2792e+06	8410431	8537466	6.01876e+06	8.23298e+06	6508803	5.70739e+06	8767051	9488799	6.77502e+06	5.05641e+06	13861569	6.16243e+06	17547568	7367849	5353380	4803816	8.14053e+06	8.17962e+06	14095378	16550009	10906478	9560334	9027921	5.91019e+06	11364517	14740874	8462176	6.6312e+06
N-monomethylarginine	Amino Acid	Urea cycle; Arginine and Proline Metabolism	132862	53308-83-1	C03884	HMDB29416	6130280	3824467	4834843	5018410	8430196	5.6909e+06	4727791	6891320	5.75116e+06	5.56619e+06	6885877	5.96759e+06	5.798e+06	5413672	5807960	3.88245e+06	4.98026e+06	5666419	7222169	3.57369e+06	6187098	5.25578e+06	6348624	3712920	5.72335e+06	7440789	7169194	5.59848e+06	5642912	5188823	5707881	6.18625e+06	6.21709e+06	4928660	5.75061e+06	5.64998e+06
argininate*	Amino Acid	Urea cycle; Arginine and Proline Metabolism	160437	157-07-3		HMDB03148	1.75511e+06	921298	1351637	1.97966e+06	1.31535e+06	1.8775e+06	848373	1682505	2.24682e+06	1183273	1.40023e+06	1.13551e+06	1.79315e+06	2.53648e+06	1.82463e+06	1.23689e+06	2.13345e+06	1.64023e+06	2.0815e+06	1292349	1890229	2.22755e+06	2.05302e+06	1.40823e+06	634655	2.10884e+06	1.87439e+06	1.5023e+06	1.14318e+06	1371893	1.75628e+06	2.59288e+06	1.98193e+06	1.11403e+06	1637010	2.0032e+06
guanidinoacetate	Amino Acid	Creatine Metabolism	763	352-97-6	C00581	HMDB00128	447322	313990	266998	268469	501807	513119	411274	230839	455073	428813	283576	193737	163310	432472	294378	308758	288231	425191	352811	140579	290977	260954	327206	385739	512307	183454	508452	496060	169308	336241	246452	768946	241902	331845	380657	427464
creatine	Amino Acid	Creatine Metabolism	586	57-00-1	C00300	HMDB00064	562762496	316178432	485777248	319046496	914675072	812538688	345885984	609141568	664526976	813948416	997567360	388018272	680400128	647143040	372518016	931505920	303807072	690682496	341879328	252548992	665502080	324343072	1220404608	824387904	288138432	951052096	696623808	1008489600	1151940736	565250944	1126639360	1476792448	329668224	1115638656	321060960	834280704
creatinine	Amino Acid	Creatine Metabolism	588	60-27-5	C00791	HMDB00562	481970048	458348384	520287008	431169824	435684864	484997408	536629600	505898048	506054688	426276928	374396480	512027264	486106496	539262656	352216000	657515520	541483904	467053088	415251776	443390304	592869824	399822144	444321312	400642112	456939104	470887872	483351168	435622656	353171296	532741856	499194432	504181696	400892224	564719552	614593728	482614944
putrescine	Amino Acid	Polyamine Metabolism	1045	110-60-1	C00134	HMDB01414	526873	583517	519125	874515	350697	790958	543410	758987	633692	473760	750928	468796	414798	623034	491926	578791	638246	1002141	471245	438837	624725	757525	339816	639317	455427	694827	562690	761632	860543	749876	630563	511109	433322	557426	681013	1.03157e+06
spermidine	Amino Acid	Polyamine Metabolism	1102	124-20-9	C00315	HMDB01257	400579	665688	396739	462048	334667	744092	512729	379329	353046	313001	467487	358719	615124	497714	380051	656953	489968	398789	289589	297466	554953	365760	339501	705217	488280	461147	241775	496278	486062	537246	929529	254973	293179	331719	451803	451091
5-methylthioadenosine (MTA)	Amino Acid	Polyamine Metabolism	439176	2457-80-9	C00170	HMDB01173	926346	908398	860788	697589	641782	1.0023e+06	840776	811288	692694	496797	686559	679330	932345	803890	653314	1.04598e+06	746938	678245	937835	2.29659e+06	1.12029e+06	590712	679810	875804	773488	1.00081e+06	587754	1.57182e+06	895568	1.09399e+06	895252	599967	1.11338e+06	895237	837740	817373
N-acetylputrescine	Amino Acid	Polyamine Metabolism	122356	18233-70-0	C02714	HMDB02064	2.87439e+06	2.24905e+06	3.7998e+06	2.49236e+06	1.41251e+06	2.04331e+06	2291127	3.13728e+06	2.67307e+06	2246943	2.30832e+06	2.14837e+06	1540091	1.88262e+06	1.67607e+06	2.54882e+06	2644152	3.44249e+06	2.22021e+06	2.02261e+06	2.16269e+06	2.31335e+06	1.55144e+06	1.93462e+06	1.99681e+06	2.59726e+06	2.2624e+06	2.02419e+06	3.38742e+06	2.90208e+06	2.1983e+06	1.68674e+06	2.26743e+06	2771305	2.42814e+06	3.37649e+06
4-acetamidobutanoate	Amino Acid	Polyamine Metabolism	18189	3025-96-5	C02946	HMDB03681	3.96811e+06	4232515	6817889	4746736	2.61701e+06	6815780	3.52976e+06	5345790	5.26892e+06	4.96381e+06	3.07927e+06	3.9431e+06	4401110	4.55369e+06	3.73746e+06	6907729	5.22423e+06	4.38681e+06	4.01972e+06	4.0808e+06	6077659	3.91618e+06	4.07656e+06	5365551	3799813	4.6248e+06	5.47214e+06	4.75093e+06	5818521	5.7488e+06	3.51363e+06	3.22308e+06	6.35373e+06	6.81647e+06	6.60469e+06	6.64963e+06
1-methylguanidine	Amino Acid	Guanidino and Acetamido Metabolism	10111	22661-87-6	C02294	HMDB01522	2.04452e+06	2.33144e+06	1.68171e+06	983370	757496	1.60391e+06	1.64642e+06	2.15953e+06	1.17766e+06	1.34556e+06	1.22161e+06	1.67431e+06	1.85761e+06	1.26034e+06	1.12983e+06	2.41546e+06	1.52544e+06	1.46896e+06	1.65793e+06	2184912	2.31815e+06	1075622	943679	988981	940453	2.03585e+06	1.31263e+06	1.35217e+06	1.18966e+06	1.9867e+06	1.54563e+06	913820	1.49436e+06	1.97856e+06	1.74441e+06	1.7897e+06
4-guanidinobutanoate	Amino Acid	Guanidino and Acetamido Metabolism	500	463-003;463-00-3	C01035	HMDB03464	4394192	4058974	3.1947e+06	4219799	6.58027e+06	5.93995e+06	7369045	2.23295e+06	6.93086e+06	5.06271e+06	3.29128e+06	3.2211e+06	3253351	6191167	3.44878e+06	7.37453e+06	7.55935e+06	4349333	3.01577e+06	4.07003e+06	4548825	3.82018e+06	7.45042e+06	2.82664e+06	4.17139e+06	3068978	6.63777e+06	3615489	5388892	7.10446e+06	4.81461e+06	5766709	5.07904e+06	4704478	6716444	7.18138e+06
glutathione, oxidized (GSSG)	Amino Acid	Glutathione Metabolism	65359	103239-24-3	C00127	HMDB03337	233054	801277	184478	233753		510018	112342	254985	206467	275704	240559	77908.3	573636	163290	219182	229574	256507	154155	219272	76828.5	224870	300832	170428	337190		172520	78024.1	212666	122345	311969	672785	158784	169454	181733	329609	219177
cysteine-glutathione disulfide	Amino Acid	Glutathione Metabolism	4247235	13081-14-6		HMDB00656	15143703	28565618	15724665	15692639	10215480	20117008	10358193	17317706	11696242	11631048	15306706	11694928	18421716	14131152	12397193	14468461	16281316	11313614	19963160	12080446	10582667	12557956	12932854	18494330	11319009	13660169	13602628	16002259	15704468	13873554	23432818	16267715	15695604	15331692	15971099	16728456
cys-gly, oxidized	Amino Acid	Glutathione Metabolism	333293	7729-20-6			624628	1342399	836389	291785		591975	722959	517069	892179	239506	340793	663116	702674	310463	891202	812048	668605	650363	633901	1.59389e+06	768846	257694	127388	403961	561884	991775	491967	257971	308801	908415	494327	329701	596616	913047	1.02698e+06	804197
5-oxoproline	Amino Acid	Glutathione Metabolism	7405	98-79-3	C01879	HMDB00267	18061280	17183710	14456114	19319360	14370587	16594790	18470300	16167664	17079304	14888703	12535843	15308701	12768416	13299597	15443749	18275436	16657127	17667628	16327082	11895808	15340230	19802628	13055908	16586665	17326952	16226537	12488898	15233064	11982833	17275172	14702348	13370614	10809223	16313886	17820112	15244384
2-aminobutyrate	Amino Acid	Glutathione Metabolism	439691	1492-24-6	C02261	HMDB00650	198463504	151189264	187522752	206692976	128950400	142989744	144477472	159433312	165096448	151825440	132626296	185424864	137736736	201756736	169178896	107578272	185512576	152896464	190903104	174686032	157035424	270357856	125961048	141802224	262846448	176557728	196692800	462046624	247364816	202737936	177273968	271269920	290022336	232591440	294370880	137713584
2-hydroxybutyrate/2-hydroxyisobutyrate	Amino Acid	Glutathione Metabolism					61644900	51713120	54625904	45692612	36461732	36736480	22986694	38348904	42510944	36392176	33813276	38160844	46400228	35449548	55318240	33262946	46145672	27067598	41602108	130031656	51117280	78513264	44099660	41335220	60011284	47640696	33757656	71952904	84308696	34612120	40056940	42709152	73253152	45422916	47032776	24176696
felinine	Amino Acid	Felinine Metabolism	164607	471-09-0			1.72714e+06	845860	410482	2.03512e+06	7.16414e+06	3.99198e+06	301127	1.13602e+06	123871	1.24714e+06	2.15721e+06	347066	622600	255757	4875154	1000124	732252	1.91857e+06	2.20405e+06	242086	540845	2192057	147161	3333363	239037	1.14664e+06	200019	1.57942e+06	1.7744e+06	709292	779075	173744	6385434	956094	1.01079e+06	1.87664e+06
N-acetylfelinine*	Amino Acid	Felinine Metabolism					613237	236974	146084	684811	2091296	1202847	109801	527058	61091	630252	570228	221651	342339	93277	1181918	465934	348661	720168	566551	140518	291715	657097	94182	1857302	85289	383231	105900	566440	585293	357090	288599	64791	2422953	505479	441504	693597
gamma-glutamylalanine	Peptide	Gamma-glutamyl Amino Acid	440103	5875-41-2		HMDB29142	450054	668342	878259	338297	526543	613054	578641	845261	445165	567041	478466	642458	812013	298788	766609	371252	437221	258927	776882	574824	1.33254e+06	520878	283262	297476	415784	701446	701085	988359	313602	837071	889178	370090	1456060	825770	645313	487241
gamma-glutamylglutamate	Peptide	Gamma-glutamyl Amino Acid	92865	1116-22-9	C05282	HMDB11737	119244	1.52111e+06		268583		338702	104144	125685			739146		1185914		280946	171869	291152	143316		1.10363e+06	154219	273825	317784			286805		492969	759446		279708				631262	245472
gamma-glutamylglutamine	Peptide	Gamma-glutamyl Amino Acid	150914	10148-81-9	C05283	HMDB11738	25010006	28684292	25118754	34077100	23638436	31544788	25494396	23951748	22417808	18464336	24507232	26549738	23743920	19329668	21218168	28966946	31811326	26106800	38559956	18599332	21190580	28267902	19494924	22345482	24281276	26623546	17593124	26810540	16277588	30284088	19985528	22535298	18797180	30543950	29933348	28746560
gamma-glutamylglycine	Peptide	Gamma-glutamyl Amino Acid	165527	1948-29-4		HMDB11667	5.1715e+06	4.2338e+06	4.35785e+06	5.34856e+06	6.12834e+06	7397040	4.93006e+06	5.51237e+06	7437825	4.04499e+06	3.6216e+06	5.66187e+06	4554060	4.63957e+06	3.75908e+06	5.4225e+06	6614381	6.09112e+06	5.92806e+06	2.54033e+06	6.20139e+06	4.10759e+06	3687509	3974296	4.45917e+06	4.93387e+06	5468651	6.19298e+06	2.82366e+06	6.76023e+06	5042013	5810266	5.62259e+06	7.69733e+06	7521439	6197556
gamma-glutamylhistidine	Peptide	Gamma-glutamyl Amino Acid	7017195	37460-15-4			1.95024e+06	3029585	2539603	2.83485e+06	2.23536e+06	3.77373e+06	2379328	2.74956e+06	2101358	1901398	2.15473e+06	2.14813e+06	2349440	2.0997e+06	2.53289e+06	3.0309e+06	3.00011e+06	2.10763e+06	3.44478e+06	2.008e+06	3.36972e+06	2.49943e+06	1.55433e+06	1968152	2.02272e+06	3.68399e+06	2.80066e+06	3.08579e+06	2197249	3.05097e+06	2.51095e+06	2.39131e+06	4830293	2.77855e+06	3.4622e+06	3231114
gamma-glutamylisoleucine*	Peptide	Gamma-glutamyl Amino Acid	14253342			HMDB11170	1.62352e+06	2.58616e+06	1523866	1457429	1.11973e+06	1.31455e+06	1.23054e+06	2.09642e+06	1.14191e+06	701069	1.09022e+06	1.43057e+06	1.13513e+06	721587	1.45101e+06	1173273	1.38074e+06	1.03089e+06	2.07934e+06	1734639	1.7069e+06	1.81641e+06	767730	1.009e+06	1.54675e+06	2.58912e+06	1.23891e+06	976437	1.32741e+06	1.63486e+06	1.16972e+06	1.0318e+06	2.16296e+06	1.78331e+06	1.39599e+06	1.19463e+06
gamma-glutamylleucine	Peptide	Gamma-glutamyl Amino Acid	151023	2566-39-4		HMDB11171	4339934	6560998	3768751	3.92687e+06	3203396	3.83089e+06	3.10477e+06	5.45236e+06	2.87194e+06	1.82056e+06	2.89732e+06	3.86313e+06	3.48606e+06	1.95448e+06	3.68872e+06	3.1206e+06	3.32771e+06	2.61092e+06	5.69698e+06	3810041	4.52611e+06	4361819	2220010	2.97478e+06	3.24044e+06	6.67235e+06	3.37885e+06	3.27413e+06	3.55945e+06	4713689	2.94405e+06	3.07267e+06	5317062	4.95732e+06	4.03982e+06	3.14719e+06
gamma-glutamyl-alpha-lysine	Peptide	Gamma-glutamyl Amino Acid	65254				3.31969e+06	5002295	2.05202e+06	3.30598e+06	2.23294e+06	2.86504e+06	2.06596e+06	3.56998e+06	1458848	1.12017e+06	2.55552e+06	1.62311e+06	1.77992e+06	998075	2724913	2232456	2.37585e+06	1.37437e+06	3.34067e+06	3.91877e+06	2.64743e+06	3.96454e+06	1.64833e+06	2.04515e+06	2673258	4370006	2.23818e+06	2.7516e+06	3.11064e+06	2.37097e+06	2.00218e+06	1476498	6098202	3955553	3098838	2.83632e+06
gamma-glutamyl-epsilon-lysine	Peptide	Gamma-glutamyl Amino Acid	7015685	17105-15-6		HMDB03869	741167	1.00991e+06	577249	732506	582260	1.03763e+06	541412	979418	556750	391507	545627	458845	523296	356466	570187	700358	728441	464601	598586	881098	741572	1860550	388597	664403	663074	965568	552665	567257	563059	798567	587078	425063	1.16986e+06	921397	627698	772715
gamma-glutamylmethionine	Peptide	Gamma-glutamyl Amino Acid	7009567	17663-87-5		HMDB29155	3.97417e+06	6.52837e+06	4.04083e+06	3.74018e+06	3461741	3.97924e+06	4.05984e+06	4.19302e+06	2807441	2570445	3.3151e+06	3.22938e+06	4449197	2.85671e+06	4.40249e+06	4.47235e+06	4119311	2.52628e+06	5544379	2.76668e+06	4605847	3.7251e+06	2192460	2.74756e+06	3.67911e+06	3.81753e+06	2.84438e+06	6627475	2.58605e+06	3653231	3.41182e+06	2489649	3.99323e+06	4.30264e+06	3593345	3.1096e+06
gamma-glutamylphenylalanine	Peptide	Gamma-glutamyl Amino Acid	111299	7432-24-8		HMDB00594	1.64417e+06	2.36508e+06	1776825	1.92802e+06	1.17951e+06	2.06249e+06	1.5339e+06	2.29267e+06	1.02539e+06	851194	902028	1.29069e+06	1.48102e+06	1.17569e+06	1.96172e+06	1736879	1.50763e+06	1.37242e+06	2.05428e+06	1.53358e+06	2283011	1.68626e+06	907434	1.27667e+06	1.34485e+06	2.22011e+06	1541896	1971089	1.43422e+06	1.77614e+06	1.82895e+06	1.37397e+06	3.23959e+06	2.04832e+06	1.69993e+06	1.78711e+06
gamma-glutamylthreonine	Peptide	Gamma-glutamyl Amino Acid	76078708	5652-48-2		HMDB29159	4509721	4489699	5928477	6133928	3321661	4720190	4429628	3.9912e+06	2.15487e+06	4170925	3993754	3415038	3127303	4735851	4.63377e+06	2953048	6266352	2.8608e+06	6653973	3.56859e+06	4.58865e+06	5324265	2832838	4.38784e+06	5.00013e+06	4620985	2.83258e+06	6227411	3.72109e+06	4.63046e+06	2791816	4.93277e+06	4414547	3.80156e+06	4070137	4.80426e+06
gamma-glutamyltryptophan	Peptide	Gamma-glutamyl Amino Acid	3989307	66471-20-3		HMDB29160	243205	288864	155618	233169	120770	248520	176214		139638	179587	99597	188010	133246	103518	304719	292745	277259	126097	212823	167955	269078	187316	109514	117522	215154	250775	154790		234855	221343	212281	227263	309512	226360	195279	212261
gamma-glutamyltyrosine	Peptide	Gamma-glutamyl Amino Acid	94340	7432-23-7		HMDB11741	1154651	1422521	634731	940595	1.02443e+06	1.1633e+06	997729	834192	729184	592541	562392	705264	766576	472803	1.14812e+06	836044	851092	728449	1.16816e+06	700020	995220	877105	515167	770822	819144	1.04333e+06	773884	872988	601283	957936	915126	847559	1.08199e+06	762339	770924	1.01175e+06
gamma-glutamylvaline	Peptide	Gamma-glutamyl Amino Acid	7015683	2746-34-1		HMDB11172	5.49879e+06	8195853	4612296	4.95493e+06	3.71076e+06	5.0307e+06	3.78871e+06	6832388	4.08546e+06	2.5387e+06	3.95117e+06	3.95428e+06	4.16484e+06	2518836	4.35028e+06	4.1817e+06	4793735	4209668	5862861	7161194	5557284	6.85784e+06	2.76225e+06	4110569	4814290	8094530	3955276	3.89571e+06	4747010	4.9282e+06	3.73139e+06	3.37413e+06	6529590	5396628	5207952	4179950
gamma-glutamyl-2-aminobutyrate	Peptide	Gamma-glutamyl Amino Acid		16869-42-4			277199	947881	669471	1.27242e+06	382738	769495	731662	753450	919490	1150302	551095	743278	867606	680768	1.15236e+06	343755	1.5626e+06	650219	1.58519e+06	642880	1.17977e+06	2.14128e+06		614258	1.05391e+06	744567	656161	2.57805e+06	849841	1.0137e+06	1.09752e+06	1.37204e+06	2.14911e+06	251313	1.69091e+06	702070
gamma-glutamylserine	Peptide	Gamma-glutamyl Amino Acid		5875-35-4			1.80465e+06	1.79443e+06	1.32525e+06	1.67125e+06	2.50887e+06	2.92544e+06	1902480	1.75852e+06	2.36878e+06	1.1656e+06	2.07985e+06	1.6823e+06	2513508	1.74086e+06	1.58068e+06	1.42909e+06	1.9768e+06	1.68957e+06	2.73368e+06	1.15806e+06	1.57289e+06	1.40781e+06	1.74293e+06	1.47705e+06	1.77803e+06	1.59093e+06	1.40116e+06	1.80062e+06	1.1687e+06	1.9231e+06	1.91793e+06	1.82676e+06	2091840	1.89721e+06	1.85433e+06	1.71443e+06
N-acetylcarnosine	Peptide	Dipeptide Derivative	9903482	56353-15-2		HMDB12881	73335	137681	107338	146268	108494	113019	151402	134204	114803	71066	69539		168690	103841	109875		230707	69207	100439	43508	136591	92483	56179	54783	84452	70693	85724	81698	33199	12641	169745	116977			115036	49597
homocarnosine	Peptide	Dipeptide Derivative	10243361	3650-73-5	C00884	HMDB00745	365359	550421	389567	146964	155040	237375	154516	257745	307825	147591	142429	218297	149512	69603.3	327022	190064	180486	287095	505197	755892	421563	194508	195620	278574	153712	465197	349823	248270	281106	347505	225571	174768	262867	201870	176583	211621
anserine	Peptide	Dipeptide Derivative	112072	10030-52-1	C01262	HMDB00194	31066922	35628144	32321836	27260354	40734816	35217076	28710324	41890760	40485216	33144778	20596194	29542800	35690788	35224444	12979392	19126768	39168960	29148610	24672506	30031994	23600256	22039642	25935118	16418851	20193524	29487116	36127844	32398100	23757864	28865338	30978836	32453262	16479509	14741972	40408956	25136338
glycylleucine	Peptide	Dipeptide	92843	869-19-2	C02155	HMDB00759	155261	209061	150438	97071		307330	66124.6	109301	169298	51080.7			111123	187032	200286	152099	92628.8	143004	186173		160914	157753	229685	189767	131422	64676.9	139056	153332	101360	166347	108852	87133.5		121981	191757	199501
isoleucylglycine	Peptide	Dipeptide	342532	868-28-0		HMDB28907	78915	98891	98141	94082	42107	179812	108424	107017	103243	93066	116275	62505	105974	92559	122338	106143	91965	166920	86865	83582	151819	99771	160443	201735	107736	96750	128301	140879	109009	221829	211174	74642	140921	156823	158866	164061
leucylglycine	Peptide	Dipeptide	79070	686-50-0		HMDB28929	235646	671634	236455	317259	241736	672962	417779	475641	305174	198737	407975	343687	460197	484300	545055	567316	293159	349136	433669	643317	683343	278001	636788	886812	517402	413294	387008	615248	784450	520865	731664	625524	903484	651027	466652	508456
phenylalanylglycine	Peptide	Dipeptide	98207	721-90-4		HMDB28995		81549.8	130484			101829	99425.2									80124.1	107137	115258			92434.6			104361	113156		84853.9			114430	173047		142730
valylglycine	Peptide	Dipeptide	136487	686-43-1		HMDB29127	77111	94943	101905	93817		209482	149551	112988	155029	88416	158853	91449	95666	85120	192567	215438	108371	161834	69776		165039	102187	236963	250706	114423		137701	174223	147663	221164	183903	84797	142130	146413	139447	167148
phenylacetylalanine	Peptide	Acetylated Peptides	564251	17966-65-3			47877	305560	187035		116896	170556	130831	155377		74219	86071	81828	162096	90896	54522	518905			60068	1109264	264969		92833	124072	31812	319861	30382	374398	52298	181037	127951	24550	586608	435579	38202	32356
phenylacetylglutamine	Peptide	Acetylated Peptides	92258	28047-15-6	C04148	HMDB06344	253309	1507208	1348638	1247893	515773	1313766	1352258	950471	289431	731204	780106	512451	741035	561409	507523	5179462	739738	780463	273242	2689889	1069814	1029556	634798	1.20406e+06	959489	2.61855e+06	239748	1.81117e+06	764470	1.11821e+06	497083	724723	2536885	3.08554e+06	1637281	804534
4-hydroxyphenylacetylglutamine	Peptide	Acetylated Peptides							47013	23188	42755	108217		175610		44995		82890	18276		48237	263382	99016			88043	54814			44413		97995	72484		79674	78746		28933	200520	146545	66663	27091
phenylacetylglycine	Peptide	Acetylated Peptides	68144	500-98-1	C05598	HMDB00821	5.26428e+06	17333850	20903706	15128337	11996936	18045268	18291422	7.04285e+06	11935492	6.82126e+06	13133452	7521447	13335889	6603100	7.3266e+06	50683632	12068981	15849343	5.42151e+06	31111454	16841218	10796060	13771614	15980796	9292774	10608082	6.33699e+06	11349952	11831319	18501868	10778712	8873799	37294704	34901440	26206916	11894187
4-hydroxyphenylacetyl glycine	Peptide	Acetylated Peptides	440732	28116-23-6	C05596		778231	636466	2384779	716688	2117592	5079943	839325	2629676	1979626	1108878	1008148	3483188	1360450	726236	1762064	8170274	3475372	1264442	918377	2539983	1372803	495590	2754398	1241527	461168	1509095	1457642	698884	2645774	3691444	955301	755556	2807887	3.93892e+06	1541293	1125503
1,5-anhydroglucitol (1,5-AG)	Carbohydrate	Glycolysis, Gluconeogenesis, and Pyruvate Metabolism	64960	154-58-5	C07326	HMDB02712	35022928	33681748	20930098	38859880	47435632	48076992	34682192	27640116	22857554	32819504	35728184	43150972	22793554	54737028	31693478	21113478	30889832	26892234	28025216	31197840	24986838	36105004	43200200	39597424	33348130	31164208	25425840	27241176	21575564	37136284	29762966	57382368	27053692	22000032	32472266	29308998
glucose	Carbohydrate	Glycolysis, Gluconeogenesis, and Pyruvate Metabolism	79025	50-99-7	C00031	HMDB00122	785594176	741324928	699418304	771924800	850069504	754161792	736348288	797309312	740732736	819660032	708870208	787030080	744185152	777076224	701711104	757410752	827179840	735468992	693426112	783841472	689465600	763304896	761668672	705327616	805163840	781564224	703116480	743058496	723177600	802574400	707598336	846804672	584961920	664317504	796354432	816578560
pyruvate	Carbohydrate	Glycolysis, Gluconeogenesis, and Pyruvate Metabolism	1060	127-17-3	C00022	HMDB00243	12176207	13676083	12630570	5958611	17651850	14969132	9272727	13546351	8563756	11321678	12942068	7.09863e+06	18112364	5173337	18875604	6.62126e+06	4.91379e+06	8557040	9292299	14313629	12853747	5933311	9818324	7.6566e+06	7.21972e+06	15832763	5464807	10181113	9262068	5.67217e+06	10718427	4.03108e+06	16123490	6.28426e+06	5417522	5.66063e+06
lactate	Carbohydrate	Glycolysis, Gluconeogenesis, and Pyruvate Metabolism	612	79-33-4	C00186	HMDB00190	607039680	791731328	501387296	391243808	540881152	588299648	612011648	634979264	505239136	458218816	468325568	394664704	572708160	384861984	680980672	426842176	395761344	499333696	567767232	795800576	651095040	443784800	524061792	402016480	538851264	682280576	378244224	542359808	445174784	554489856	560953152	272822112	481916992	516925312	430986784	400627136
glycerate	Carbohydrate	Glycolysis, Gluconeogenesis, and Pyruvate Metabolism	752	600-19-1	C00258	HMDB00139	22674498	72114488	21856160	20474696	21765798	20679102	17800058	25598990	18376134	16475167	18886774	17612164	13600348	12483745	24636298	19982688	14954302	17397984	15268473	60744428	20652144	19307452	12332885	20322178	16187734	23212444	17770138	22226082	22681740	23510820	13499048	18714252	24935070	16175740	16171139	19628042
ribose	Carbohydrate	Pentose Metabolism	5779	50-69-1	C00121	HMDB00283	674404	1.58493e+06	894931	476480	1.19063e+06	1.81564e+06	899039	1.16678e+06	523130	469697	675327	462948	871217	350710	716251	428518	477212	772138	631506	1.74545e+06	1.12485e+06	680707	900646	1202225	661352	1592109	356371	1.07047e+06	1.04937e+06	1.22322e+06	1.12271e+06	194362	1.09478e+06	550229	662168	939772
ribitol	Carbohydrate	Pentose Metabolism	6912	488-81-3	C00474	HMDB00508	100386	59913.2	164210	82575.4	139757	146249	114605	117625	72795.9	79942.4	73105.3	147448	116264	51733.8	125375	116451	130346	53392.4	69518.2	44826.9	195215	65288	82442.5	118040	94219.3	108464	67987.3	135409	81767.7	214526	120816	118448	137006	92043.1	169647	98990.5
ribonate (ribonolactone)	Carbohydrate	Pentose Metabolism	5460677	5336-08-03	C01685	HMDB00867	6.48057e+06	5871604	6.80267e+06	6561488	6040831	7186721	5699587	7.78362e+06	5.77992e+06	5235828	5.70251e+06	5984097	5949541	3357861	5.31174e+06	6917926	6093491	5444374	3.97598e+06	7.21666e+06	6292112	6.51823e+06	3981076	6.62174e+06	6.90624e+06	7.11875e+06	6389429	6.65842e+06	6111411	6376849	6.77157e+06	5.66168e+06	4957976	5557770	6.72763e+06	6635399
arabitol/xylitol	Carbohydrate	Pentose Metabolism	6912		C01904		417827	506216	476551	375157	596531	487639	392100	501112	332536	379985	316997	436177	643404	338469	557221	527775	517030	352397	351044	886725	1041082	406502	776892	534614	386687	683928	479522	556760	570978	700315	728162	504926	836111	503140	683836	518037
arabonate/xylonate	Carbohydrate	Pentose Metabolism					5159760	7.24034e+06	4.48878e+06	3542745	6.94253e+06	5.19114e+06	6383870	5546326	2929636	4565167	4337341	5785970	5.41748e+06	3.1072e+06	3683682	5.86158e+06	3221996	4226081	2.59616e+06	14083823	9594261	4.71994e+06	4.45955e+06	5148907	4.65861e+06	7211509	8605047	3429313	8.21026e+06	5207282	8522748	5311580	8855044	5.65847e+06	5.53561e+06	5444297
fructose	Carbohydrate	Fructose, Mannose and Galactose Metabolism	5984	57-48-7	C00095	HMDB00660	3.50858e+06	5047394	5367009	5.751e+06	5010261	4.63475e+06	4.85778e+06	5.00603e+06	5957076	5245492	5.72897e+06	5462223	4886303	3.54999e+06	5714969	3.62248e+06	4995042	5.82607e+06	4.67812e+06	4792697	4.73286e+06	6.08955e+06	4591530	6.85117e+06	5.40639e+06	5865676	4.115e+06	5005160	6891593	3.66748e+06	4.13965e+06	4807301	1.85682e+06	4424740	5026825	6136310
mannitol/sorbitol	Carbohydrate	Fructose, Mannose and Galactose Metabolism	5780		C00794	HMDB00247	1.22023e+06	1.7935e+06	1.43255e+06	983111	1.86095e+06	1.55997e+06	994132	1.72154e+06	1.06205e+06	1.21556e+06	1.11967e+06	1.27147e+06	2.33321e+06	885251	1.13623e+06	1449729	1.10903e+06	1.27778e+06	761123	1.69332e+06	1.38244e+06	944922	2.14277e+06	1.36971e+06	938119	1.31095e+06	793347	1.39398e+06	1.35291e+06	1.44895e+06	2323290	1267683	740410	1.04291e+06	952497	1.32057e+06
mannose	Carbohydrate	Fructose, Mannose and Galactose Metabolism	18950	3458-28-4	C00159	HMDB00169	7887602	6.13889e+06	11178691	12380519	14227726	11147168	10720133	10108576	11212849	13032618	9546894	13073596	10112220	9993906	7737946	9400304	14579175	11027763	7.08135e+06	5783923	12647486	13004427	11448132	10574418	13080336	8820967	7.39808e+06	9824505	10393829	12170326	7.80577e+06	14564582	7.2821e+06	8.24709e+06	14633679	9440027
2-ketogulonate	Carbohydrate	Fructose, Mannose and Galactose Metabolism	50	342385-52-8	C15673	HMDB11732	5.30075e+06	5.81215e+06	4946345	4.23048e+06	3.42684e+06	7495417	4.09157e+06	5459608	3.26404e+06	1.62887e+06	2.82561e+06	3.45713e+06	2.0772e+06	1.10958e+06	2.05433e+06	4661773	2.55729e+06	6390952	3271768	7494676	6372511	5.70959e+06	1.42974e+06	6.83359e+06	5.57867e+06	4.58442e+06	4702909	3.49714e+06	5452119	6366486	2.77388e+06	4.06058e+06	8218289	5.18283e+06	4.11778e+06	6.26409e+06
glucuronate	Carbohydrate	Aminosugar Metabolism	444791	207300-70-7	C00191	HMDB00127	7.41856e+06	9536781	10262709	5.33121e+06	18693772	1762004	6.44223e+06	19222496	4784945	6686201	5.28051e+06	14695050	8913633	421754	8142409	5920352	8935133	7125530		9507175	7169440	4.80576e+06	1.24949e+06	4985287	4.73059e+06	2.06084e+06	8.27276e+06	15092415	12791533	29429638	7156487	16036546	12504958	1.43964e+06	8755996	9535231
N-acetylneuraminate	Carbohydrate	Aminosugar Metabolism	439197	131-48-6	C00270	HMDB00230	2316436	3.79769e+06	2.01929e+06	2761472	2.23597e+06	4449247	3.47118e+06	3.366e+06	2.5359e+06	1137379	1.95291e+06	2.53337e+06	4007155	2.15385e+06	2.51746e+06	3.51067e+06	2.36959e+06	2.92084e+06	4.4122e+06	5122692	3.81949e+06	2.63488e+06	2.82536e+06	5195334	4072440	3571539	3.84441e+06	3.50542e+06	5832419	6469541	5784708	4.42398e+06	6.2882e+06	6.61295e+06	3.12891e+06	5.0474e+06
N-acetylglucosaminylasparagine	Carbohydrate	Aminosugar Metabolism	123826	2776-93-4	C04540	HMDB00489	150281	282596	188867	154077	217278	426111	193751	268447	127124		215199	159057	337617	152474	165468	184218	198762	172746	228411	226020	352989	153370	307646	244721	128872	260532	123820	207236	187607	350366	404812	112965	303225	182047	220773	194703
erythronate*	Carbohydrate	Aminosugar Metabolism	2781043	88759-55-1		HMDB00613	39304492	57304988	47112856	33144200	43125472	39785528	35613128	54331544	35713492	30743232	36275560	44264652	51704592	23994160	42696688	42229164	35905468	35764576	29522980	85216144	61375692	36081608	34407120	38858344	36033728	52572612	36570508	41369040	44914736	50888460	37158156	38938548	51043296	34200932	39297916	40219536
N6-carboxymethyllysine	Carbohydrate	Advanced Glycation End-product	123800	5746-04-03				1.39324e+06	496343	607010	399591	278208	840755	650801	315738		552407		1.08938e+06	195882	817235	1.19594e+06	365746	463481		1455485	1.94061e+06	115849	501080	1.39676e+06		299752			1.29068e+06	735597	1492119		1.49998e+06	1.45525e+06	925877	818777
citrate	Energy	TCA Cycle	311	77-92-9	C00158	HMDB00094	106584864	80734464	137935024	119806048	85472152	98815480	77657264	98768440	111148248	112474496	77199920	99685888	121058728	83394112	66347724	107629872	121322112	97631432	90020032	101778256	177078544	118199368	84113520	88904104	102990384	102380528	67542952	57329580	84739824	71063064	90975584	76777128	76661648	76916776	127374904	67587136
aconitate [cis or trans]	Energy	TCA Cycle			C00417	HMDB00072	6600328	6494942	8997408	7.36199e+06	5049585	9103573	6084064	8.29741e+06	6995501	8169086	4857747	6314187	7.84154e+06	6132483	5070145	7.73236e+06	7.82225e+06	5475287	7644140	8604557	13969835	7493280	6866180	6500227	7183765	9019939	4468420	5088324	6098864	5981781	7043073	5377183	6598554	5700853	7.62075e+06	4321066
isocitrate	Energy	TCA Cycle	1198	20226-99-7	C00311	HMDB00193	535596	469634	544069	633314	343013	880496	462229	467591	642599	425381	440908	297507	337436	487944	396632	632713	363813	501656	721926	472696	778502	789244	565188	527042	580917	603839	387746	446237	432592	498901	760428	339566	216409	410739	742719	519240
alpha-ketoglutarate	Energy	TCA Cycle	51	305-72-6;328-50-7;22202-68-2	C00026	HMDB00208	45436576	42797028	32819870	32165578	46790300	37997472	29637028	42047856	36643736	41332452	27129326	34706320	54835252	19670624	30545120	38465176	30396934	33439730	21147270	42378768	52264552	33460358	25224002	26633452	29841608	39727508	23883302	26750496	32449184	26417876	32750040	31372516	25058434	12854204	35374008	34111684
succinylcarnitine (C4)	Energy	TCA Cycle	71464481	256928-74-2		HMDB61717	3.22478e+06	2.89458e+06	2.60243e+06	2.66467e+06	1.99195e+06	2.69106e+06	3.58534e+06	2641616	2786812	1.78231e+06	1.93362e+06	2459327	2.66138e+06	2.62295e+06	1.75617e+06	3.28588e+06	2.30936e+06	3.85727e+06	2.91334e+06	2.97568e+06	3911002	2.22395e+06	1.91719e+06	1.93253e+06	2436624	2.12113e+06	2.66003e+06	2.60206e+06	1.86523e+06	3101628	2.72468e+06	2.46647e+06	2.59602e+06	3.87819e+06	2.69159e+06	3842444
succinate	Energy	TCA Cycle	1110	110-15-6	C00042	HMDB00254	4457203	2952806	4602601	4905384	3965131	4998668	5253594	4397788	4478650	4515086	3526970	3.26255e+06	3538809	4725782	2535406	5201869	4451104	5.39533e+06	4645338	3200528	5642887	4176929	4144879	3867237	4719416	4685386	3644018	4057011	3764164	4295864	4278745	4777927	3450584	4.91137e+06	4422510	5392537
fumarate	Energy	TCA Cycle	444972	100-17-8	C00122	HMDB00134	1.79411e+06	1.42028e+06	2.45999e+06	1.23313e+06	1.36155e+06	1.42688e+06	1.20111e+06	1.42132e+06	1.74284e+06	1.55963e+06	1.04493e+06	1.4552e+06	2.27336e+06	1.20633e+06	793102	1.2093e+06	1.42792e+06	1.20639e+06	1.23217e+06	1.35892e+06	3.56358e+06	1.11997e+06	1.29696e+06	791411	1.14756e+06	1.1252e+06	1344835	1.17531e+06	1.21797e+06	1.84186e+06	2.02978e+06	1.37842e+06	851895	989086	1.52174e+06	964965
malate	Energy	TCA Cycle	525	6915-15-7	C00149	HMDB00156	6304624	5145147	9956595	4414932	5630629	7.54413e+06	5154126	7322861	7195297	8194910	3.43565e+06	6669645	7536049	7.15042e+06	3319479	6805490	5751676	6953255	6254221	5240832	21983586	4331909	7326835	4858263	4393660	7274579	4743726	5044143	4562180	6983238	7.8608e+06	5019760	3426934	5386172	5272105	5275080
2-methylcitrate/homocitrate	Energy	TCA Cycle					115912	106643	103096	62580	173300	135432	42948	125805	92541	103689		82986	140315	90897	120546	129507	75907	195731	116569	148666	131700		141971	89304	55480	110980	77483	84802	110035	122046	135444	108156	195649	165581	78840	88894
phosphate	Energy	Oxidative Phosphorylation	1061	7664-38-2	C00009	HMDB01429	43145276	34340112	37192376	36264588	39193888	45241540	38692628	41320220	36082604	43994240	36687664	39107856	36838536	46926388	36793120	41871228	36410740	38270980	46690816	39646240	41365740	36671436	47194816	45186984	40353208	45040656	37728796	41103588	38079300	42483096	39297188	42979828	47715908	50088208	35437360	35938032
valerate (5:0)	Lipid	Short Chain Fatty Acid	7991	109-52-4	C00803	HMDB00892			140900			175971	146187				192584			243532	162780			136587							150551			279611			121986	228233	328689	276049	59319
caproate (6:0)	Lipid	Medium Chain Fatty Acid	8892	142-62-1	C01585	HMDB00535	771273	704808	590739	509041	617129	699454	679775	528482	551466	889625	582372	526093	562578	545561	463554	702094	538452	827440	478201	651099	526927	688872	635494	714466	667017	744863	370593	712249	506689	538553	501536	483001	546755	410571	582869	498654
heptanoate (7:0)	Lipid	Medium Chain Fatty Acid	8094	111-14-8	C17714	HMDB00666	540593	266051	290651	186990	139010	281987	280686	264959	229148	334262	294211	29687	268626	520754	249219	322471	215476	321290	289790	307652	389112	282714	374556	224970	266757	301023	228647	344791	300602	257282	379081	348780	171807	255907	232771	313879
caprylate (8:0)	Lipid	Medium Chain Fatty Acid	379	124-07-2	C06423	HMDB00482	572933	484458	606654	714293	601481	1009381	897720	614209	923442	1304956	619232	422240	823127	686943	613498	815545	654178	1092788	732434	522966	853716	831468	498460	671745	547962	571690	1827445	2712519	1.75638e+06	1527875	628855	1.64532e+06	679043	1084960	2707206	643869
caprate (10:0)	Lipid	Medium Chain Fatty Acid	2969	112-37-8	C01571	HMDB00511	3833610	3641549	3661905	4082032	3606118	4951879	3936159	3811075	90110848	5.92153e+06	3.15127e+06	13587950	3327167	4823150	2.80955e+06	24259000	8958363	3.6534e+06	5068933	2794317	4.78491e+06	5400910	3.72111e+06	3782788	4495747	4015756	162016240	99611680	125956072	110679048	19859028	108979592	38323696	75676280	179809600	35532084
10-undecenoate (11:1n1)	Lipid	Medium Chain Fatty Acid	14891	1333-28-4	C13910	HMDB33724	492533	371612	519761	573514	641998	908541	774455	622396	1060851	1212439	383462	652977	453924	1074425	459267	613014	1017336	837649	390967	294082	504268	625955	394195	525198	365519	730620	592212	1042216	330499	679567	742862	1038861	385614	678492	828101	946593
5-dodecenoate (12:1n7)	Lipid	Medium Chain Fatty Acid	5312378	2430-94-6		HMDB00529	1206630	712238	1028774	2554333		1525626	1723624	784407	3170624	3.01002e+06	697829	678791	742811	986403	546232	1548023	4035873	1.03174e+06	1105690	203686	1135318	2930116		1071006	2117079	1815125	1595080	1749612	1037731	747917	1053010	1726192	953860	1280655	2975259	1496482
myristate (14:0)	Lipid	Long Chain Fatty Acid	11005	544-63-8	C06424	HMDB00806	149994752	79135144	167367968	137212192	128165712	184149040	119257720	95083432	266690896	240951536	74158768	92574960	115095912	194244384	59345764	184330144	335816480	103528520	122043632	77262064	177133344	176559472	94180392	123934856	175760928	118816920	165955056	139798336	130573608	120632032	82156224	173224128	94691120	149426144	176358000	80788600
myristoleate (14:1n5)	Lipid	Long Chain Fatty Acid	5281119	544-64-9	C08322	HMDB02000	20753586	13132957	26916128	31173564	20568698	29425856	20649184	15864380	53650544	50789200	10391159	11050529	19566284	37389900	7966318	29348258	71516656	19076742	18640324	13359319	28936904	44666740	12172371	19374570	35644204	23786972	16415322	15960470	13533235	10015318	9433917	22153776	10216629	14720098	19588230	13368835
palmitate (16:0)	Lipid	Long Chain Fatty Acid	985	57-10-3	C00249	HMDB00220	2464857088	1517850880	2186238208	1671924096	1606651904	2378335744	1248597632	1580773760	2809942016	2427248896	1347820672	1411850880	1513312000	2182107648	883332032	2552036352	2800641280	1314506624	2122160896	1694366720	2236839680	2369000704	1544833024	1981386240	2179643904	2104153088	1788515968	1249123584	1704723712	1347910912	710212608	1500679680	1162124544	1612388608	1817547136	924947584
palmitoleate (16:1n7)	Lipid	Long Chain Fatty Acid	445638	373-49-9	C08362	HMDB03229	716899584	217187216	611971648	664826624	497118720	671834304	431112640	356185344	1005389440	1110167296	287413728	263330688	540256128	873809216	154842624	677743360	1098882432	481778816	449505184	417352256	649318912	987918528	290801888	540643776	1032943552	687803840	485268352	377310560	490940928	211603072	170680864	633084608	368853984	411253568	526007040	245492704
margarate (17:0)	Lipid	Long Chain Fatty Acid	10465	506-12-7		HMDB02259	111045872	74518032	110702104	72688624	53559820	80124312	55953800	74101064	120664832	85788128	46965548	47365952	48480568	59599396	37301384	131701848	121214704	42364360	93979216	64208560	108478000	105951032	50524220	75907776	94470152	98462088	54839284	41222128	50966700	40501120	23800780	47812400	34779792	52019700	42884584	30765968
10-heptadecenoate (17:1n7)	Lipid	Long Chain Fatty Acid	5312435	29743-97-3		HMDB60038	108255568	34573536	75022960	66602128	69578176	66608900	50839392	47078368	102069728	127335464	48331128	45430176	57205036	75304760	24608108	84693512	115270560	57654200	71910992	59450668	75816968	95428344	39024844	75593552	125331768	81095616	46271664	33198034	37808104	20993832	19209254	43415124	43118816	51042132	47135760	25312956
stearate (18:0)	Lipid	Long Chain Fatty Acid	5281	57-11-4	C01530	HMDB00827	1228377984	1063318528	1121019904	916135616	722810368	1130313856	713643904	924258496	1226932096	1012927040	679586048	664040512	683645696	905367296	638399616	1191299328	1206843648	646830848	1076094464	964543104	1122748672	1154503040	857316736	987338368	1184158080	1056207552	763546368	648637440	835360896	627861632	488442848	721632000	541649088	859500928	687218560	631366080
nonadecanoate (19:0)	Lipid	Long Chain Fatty Acid	12591	646-30-0	C16535	HMDB00772	5324894	2898666	4826143	3990209	2918615	4595777	2481708	3274374	5659984	4.0151e+06	2908800	2939651	2542489	3460737	2397846	4633662	4697939	2547757	3678268	2589685	4760936	4166705	2868605	3761299	4347476	3985711	5521445	2981021	4374277	3818347	2461180	3802440	2853531	4230800	4590339	3920713
10-nonadecenoate (19:1n9)	Lipid	Long Chain Fatty Acid	5312513	73033-09-7		HMDB13622	17300168	13694186	20862142	17974772	11584516	14862373	12861460	15110108	24739076	15956438	6.83414e+06	7.75536e+06	8870269	13640671	8192457	25492308	26351372	9770408	16736174	9702891	22425164	26646058	10119032	12143289	19680064	21523018	7545240	9746514	9194850	7676055	6658836	12689916	6469941	9023298	9072011	8.05005e+06
arachidate (20:0)	Lipid	Long Chain Fatty Acid	10467	506-30-9	C06425	HMDB02212	10437542	6888213	9242958	7.71954e+06	6.84459e+06	7899874	5895406	6.75578e+06	8.17664e+06	7.1392e+06	5546767	5934561	5713620	6437788	5264065	7955066	7726361	4892190	6444909	6222229	7721828	8118235	6226818	8.07981e+06	6444516	7739897	6570959	5289707	6.78633e+06	5766012	3.84511e+06	4986647	5412476	6.90309e+06	6147302	6144204
eicosenoate (20:1n9 or 1n11)	Lipid	Long Chain Fatty Acid	5282768		C16526	HMDB02231	28866112	15610714	24587202	21186850	15503789	24949356	13867076	16684579	31626264	23674324	12003629	13159719	15420734	17825666	10346589	24084404	28972524	13926013	19709826	14121567	24081234	29080162	14591646	20516756	23174200	20541034	19546242	15126121	21810806	14279457	9176121	17378356	11779422	14188891	19207710	11978333
erucate (22:1n9)	Lipid	Long Chain Fatty Acid	5281116	112-86-7	C08316	HMDB02068	2401525	1450788	2242135	1.86345e+06	1092619	1.82565e+06	1167673	1313411	2016867	1.64233e+06	1006714	1253813	1469807	1478712	1106550	1702696	1774848	1223840	1333649	1185834	1647448	1828578	1101717	1392995	1481252	1499772	1544543	1436492	1492837	1328290	920320	1336893	1174414	1457739	1.66923e+06	1167346
oleate/vaccenate (18:1)	Lipid	Long Chain Fatty Acid					3658052864	1853797632	3245953792	2782364672	2105429504	3246317824	2057744000	2077270016	3959256832	3616950016	1793180416	1723774592	2030510464	3149751296	1034950912	3634628096	4104182784	1916761728	2873878016	2249306112	3243107840	4054417408	1985744512	2673100544	3975034368	3233677312	1886114560	1583298944	2124923136	1276863104	808932736	2107798912	1381633152	1910517120	1923033856	1102820736
eicosapentaenoate (EPA; 20:5n3)	Lipid	Polyunsaturated Fatty Acid (n3 and n6)	446284	10-2005-9;10417-94-4	C06428	HMDB01999	11724148	8282154	22150580	9503941	12067342	25878856	8283528	5918567	28511238	26811536	8426119	16949118	18374388	15945204	12959918	27493830	11719338	25561126	6314819	3788649	6603673	6026049	3808146	8687207	11599928	3628124	178795104	112665496	105602992	126770984	100823016	146455728	102420944	158618928	103982432	103423552
docosapentaenoate (DPA; 22:5n3)	Lipid	Polyunsaturated Fatty Acid (n3 and n6)	6441454	2234-74-4	C16513	HMDB06528	40303820	12337095	37715420	19726540	17547848	24449320	14707205	11132429	36421256	33135812	17817932	28072902	19182160	13967325	24489520	26661096	19304768	31015334	16989652	11136884	17884810	17743658	5988112	22452276	34888424	9821573	95169056	53028496	72853336	50924180	33161904	66425872	73610384	79188760	84208888	44852244
docosahexaenoate (DHA; 22:6n3)	Lipid	Polyunsaturated Fatty Acid (n3 and n6)	445580	6217-54-5	C06429	HMDB02183	47260360	14820927	77828656	32537760	20101540	72820304	13196658	14011405	64788576	70053720	20753920	42779648	30927704	33089424	40223440	46564216	25816924	72984952	14004807	14656546	19070872	15471369	7.28206e+06	21590126	30941456	8299845	164800032	92573976	123860912	93442856	66983536	138564336	99848232	161440288	158552496	96489728
docosatrienoate (22:3n3)	Lipid	Polyunsaturated Fatty Acid (n3 and n6)	5312556	59708-86-0	C16534	HMDB02823	430429	444079	352263	332922	234325	333341	151164	427724	485393		138065	151977	245032	198136			421356	209656		347807	484608	628041		274658	324428	393053	318276					386696		242770	222059	242547
linoleate (18:2n6)	Lipid	Polyunsaturated Fatty Acid (n3 and n6)	5280450	60-33-3	C01595	HMDB00673	1769887744	809598976	1470170880	1063411200	1125251840	1244487680	852663232	903461632	1892634496	1643868032	797505920	790314624	1090283648	1258727168	474799136	1688210816	1637760128	938757184	1302252672	1299378944	1611393408	1822334336	830654656	1389320960	1971683712	1417736576	1390160768	784163840	1340707584	715714688	482696640	1207099392	877068224	1068515968	1196933376	573219264
linolenate (18:3n3 or 3n6)	Lipid	Polyunsaturated Fatty Acid (n3 and n6)	5280934		C06426	HMDB03073	79332640	26975928	70723920	43948988	44911628	68274040	33752596	33827340	180118224	88324248	30115464	35320944	59104400	59624872	18374000	92658112	98814048	43218592	48556416	42597912	79543920	85777272	23464544	60708904	131609368	45431760	103547424	50210468	77956152	50751736	25091714	84642848	51357464	78088312	82492680	33697632
dihomolinolenate (20:3n3 or 3n6)	Lipid	Polyunsaturated Fatty Acid (n3 and n6)	5280581	17046-59-2	C03242	HMDB02925	29331980	41186944	29045440	26059006	37979780	22702256	12918218	21219560	26608462	26105920	19463302	19823092	29775144	20754856	17451310	26402652	21788174	35231248	21271376	48258484	31930714	31435444	20968740	28478096	31538272	23120272	28821092	19413418	20804086	17568096	16782136	27731572	20208236	26878792	23556752	20332960
arachidonate (20:4n6)	Lipid	Polyunsaturated Fatty Acid (n3 and n6)	444899	506-32-1	C00219	HMDB01043	455950240	354941600	268206400	359868128	384923104	310177792	322981312	313811264	316650368	293227872	377320928	280111264	430038432	226354496	272891584	274673312	286995360	382244960	402979808	381353696	320373696	376850144	306006976	479691296	563831872	336687392	269587872	192368112	267592064	169134864	188461920	246756464	187960064	225417664	268514496	218882624
adrenate (22:4n6)	Lipid	Polyunsaturated Fatty Acid (n3 and n6)	5497181	2091-25-0	C16527	HMDB02226	18052336	16012918	19883352	20058000	10677573	13283064	22738982	15795439	19317516	9150296	17170784	10642922	11056208	7374918	10457952	19899772	19496492	10297599	23008786	8564320	59353136	39616060	14442880	19295694	68643288	26080530	4285311	8122797	6.41396e+06	9734308	6055169	10476770	3346227	6215339	5518955	5316834
docosapentaenoate (n6 DPA; 22:5n6)	Lipid	Polyunsaturated Fatty Acid (n3 and n6)	6441454	25182-74-5	C16513	HMDB01976	5462783	4030544	6293878	6347269	5.94335e+06	5838790	5127638	4799247	6804503	5.51332e+06	6532519	4973352	6627043	4454033	3763011	4573796	6720027	7.05761e+06	6.77695e+06	4441466	16933970	9474016	6427492	9656487	16520603	4509161	4.63833e+06	4171608	3.33866e+06	3.47012e+06	2669168	5.2875e+06	2.43016e+06	4.01401e+06	5025187	3524278
docosadienoate (22:2n6)	Lipid	Polyunsaturated Fatty Acid (n3 and n6)	5282807	7370-49-2	C16533	HMDB61714	906762	758055	810745	713311	726554	902129	560607	773186	788613	693998	515545	623125	677295	663334	490462	689807	749463	563151	642271	709471	892377	948586	591550	791624	924217	883425	766637	792112	792518	600433	520158	738083	595717	657898	774029	585997
dihomolinoleate (20:2n6)	Lipid	Polyunsaturated Fatty Acid (n3 and n6)	6439848	2091-39-6	C16525	HMDB05060	14778503	12770432	17503660	13835630	9219117	12981569	10506088	12743521	20295700	11364899	5732319	6.53226e+06	8209126	9816663	7443064	19220424	17689802	7.41652e+06	14419658	9450430	22215628	23001844	8622916	11420325	18481032	18721614	13115119	15627801	12952310	13641082	10272652	18493280	8682277	12798626	10817923	11860153
mead acid (20:3n9)	Lipid	Polyunsaturated Fatty Acid (n3 and n6)	5312531	20590-32-3		HMDB10378	3.60071e+06	4.00853e+06	4.30146e+06	3.53343e+06	4.73568e+06	6738216	3.23727e+06	5708139	5149929	5432726	2463612	4305460	4569118	4.10616e+06	2.77497e+06	3812216	7200744	3.63939e+06	5408668	1726706	11185227	5307820	3182389	7841134	8544164	4585309	3.07813e+06	1.91819e+06	1.63098e+06	1.64398e+06	1.75063e+06	2.71503e+06	1766790	2.06221e+06	1.99194e+06	1.55503e+06
docosatrienoate (22:3n6)*	Lipid	Polyunsaturated Fatty Acid (n3 and n6)					209065	318455	514142	470491	333953	803947	488332	297520	396097		364161		380968	380500			711636	343974		142016	1.55878e+06	713178		892057	860542	404692						446258		208469	225526	250635
methylpalmitate (15 or 2)	Lipid	Fatty Acid, Branched	17903417				69153536	41068056	71180568	53502164	44989976	74966336	49064900	54702612	64758672	65882264	37694612	39617124	34692328	66156248	34060756	79591576	75011760	39766356	59720716	39245656	66953496	72450192	42694384	52518572	78791160	70823576	30411974	36880408	32851144	29700376	22102610	38791344	26833836	48095608	30489252	27747968
17-methylstearate	Lipid	Fatty Acid, Branched	3083779	2724-59-6		HMDB37397	5410847	3099892	4994755	5313873	3487732	5103335	3696682	3953865	5542589	3729654	2663625	2610183	3229531	4810563	2654888	5542659	5102998	3278022	4079875	3187958	4114234	6132594	3159297	4323885	5736847	4521876	4.11306e+06	2373810	2699298	2235127	2140298	2837428	2223414	4641115	3133890	2673016
2-hydroxyglutarate	Lipid	Fatty Acid, Dicarboxylate	43	40951-21-1	C02630	HMDB00606	162967	282457	187459	193016	202807	293358	229670	161729	223750	209321	299247	329354	382553	292174	138820	352839	193043	289584	218694	302004	333467	189073	407960	311617	327802	182281	332252	375491	256871	249174	384571	298339	247423	576647	379010	377268
maleate	Lipid	Fatty Acid, Dicarboxylate	444266	110-16-7	C01384	HMDB00176	1.72948e+06	2150681	1.78444e+06	1.2896e+06	1.17507e+06	1.25926e+06	2762391	1.77278e+06	1.2595e+06	1.37221e+06	16497793	95985656	1.45331e+06	943746	1.44921e+06	1.90664e+06	1.4694e+06	1.16698e+06	1.67895e+06	26974648	1.49859e+06	1.16455e+06	1297684	1.57118e+06	1.11127e+06	1908730	1.44297e+06	1.11873e+06	1.29503e+06	1.39982e+06	1.27251e+06	1.13738e+06	1.41339e+06	1.5578e+06	1.2927e+06	1.1668e+06
suberate (octanedioate)	Lipid	Fatty Acid, Dicarboxylate	10457	505-48-6	C08278	HMDB00893	196575	355147	414287	284447		249388	162634	623171	189662	272563	168489	332655	214508	193560	403201	400286	383256	191522	294165	417815	284703	244054	256695	271694	196246	470153	272148	396820	404003	563927	252429	249620	542850	304125	370063	154439
azelate (nonanedioate; C9)	Lipid	Fatty Acid, Dicarboxylate	2266	123-99-9	C08261	HMDB00784	292353	482702	376528	235339	294680		220484	213233	226184	255232	295512	360992	267108		178465	669536	304071	222569	425571	213436	206044	274551	208587	232248	169824	202341	321178	205700	432707	554533	368333	294476	293041	292006	231744	348957
sebacate (decanedioate)	Lipid	Fatty Acid, Dicarboxylate	5192	111-20-6	C08277	HMDB00792	209025	190221	171560	130054	83498	168857	205275	308185	208767	260868	140149	174126	94300	115824	133384	309515	235667	131063	377810	172113	198665	328982	121054	278828	346612	337698	467200	1099665	495822	818926	211456	405515	266400	423841	660164	229983
tetradecanedioate (C14)	Lipid	Fatty Acid, Dicarboxylate	13185	821-38-5		HMDB00872	225034	155104	419454	201253	107182	244091	245875	317326	278063	185193	65662	186634	273279	339995	150052	328605	451619	230291	181797	171006	586734	311409	152258	230184	340636	343314	234648	503605	196423	239592	207321	275087	251722	252806	288040	205999
hexadecanedioate (C16)	Lipid	Fatty Acid, Dicarboxylate	10459	505-54-4	C19615	HMDB00672	948999	509326	1642546	596762	524311	915311	742450	1073240	1429028	1035031	403485	653921	849799	948898	369080	1314543	1446204	885341	871385	575194	2479800	1256836	814724	1041283	1425346	1127929	742181	1719201	644873	631749	517095	689163	439350	689654	1331887	572682
octadecanedioate (C18)	Lipid	Fatty Acid, Dicarboxylate	70095	871-70-5		HMDB00782	3299317	1988081	5331231	2728837	2097180	2940134	2411135	3.28808e+06	5323747	4198124	1838116	2269121	2297883	2320870	2113924	3041677	4337222	3429810	2821763	2577557	5209144	5304003	3175886	3.3138e+06	3984137	2646278	2118630	5420596	2519632	1469082	946749	1475066	934020	1698175	5054455	1436573
eicosanodioate	Lipid	Fatty Acid, Dicarboxylate	75502	2424-92-2			461497	297304	761694	726954	564152	443352	663832	658466	1.32479e+06	331157	354448	507426	590388	502790	556354	1187950	592054	605052	348079	373061	834454	1001225	384625	442042	917530	500888	1582534	1073473	995238	710056	865480	1713804	1069224	1302384	1503106	930969
docosadioate	Lipid	Fatty Acid, Dicarboxylate	244872	505-56-6	C19625		239035	174747	500213	306942	660759	208063	357201	256150	1240142	203252	169881	355272	192414	256195	260738	878309	362360	222547	164702	208598	635340	430619	190416	158515	376092	307472	2.01416e+06	848291	1066898	652991	406267	1642944	1.03451e+06	1246696	1383860	800701
2-aminoheptanoate	Lipid	Fatty Acid, Amino	227939	1115-90-8			2.56045e+06	2.09863e+06	3.37838e+06	1.29591e+06	3.65241e+06	1.47038e+06	5928111	704695	928172	2.35821e+06	2.40937e+06	2119522	2.90079e+06	1.02888e+06	1.92261e+06	1.93077e+06	1.5762e+06	3.93025e+06	5.16449e+06	1.3e+06	5972672	1.19158e+06	4.60959e+06	2.55966e+06	6528688	492694	1.14438e+06	4571641	1.37994e+06	3101653	2.54178e+06	908476	3.26667e+06	2.59898e+06	2.09381e+06	4.36347e+06
malonylcarnitine	Lipid	Fatty Acid Synthesis	22833583	853728-01-5		HMDB02095	92536.7			106481		200783	60595.8	126076	87621.6	113527	302127		71012.8	113022		143981		141871		112502	325599	133037			87547.6		72964.5	79420.7	264830		88686				143971	94279.6
butyrylcarnitine (C4)	Lipid	Fatty Acid Metabolism (also BCAA Metabolism)	439829	25576-40-3	C02862	HMDB02013	7097743	6.32721e+06	7870221	9670630	2.09395e+06	6.84261e+06	5129758	6384888	7.66444e+06	5.76853e+06	4.63008e+06	4.41336e+06	3.85972e+06	5482423	7327032	8.10629e+06	6491941	5.44251e+06	6.70762e+06	6.94595e+06	9100438	8301511	2.99873e+06	5.63247e+06	4898006	8396286	6.24474e+06	7.97854e+06	7419258	5404510	3.09609e+06	6.11179e+06	10049804	5946092	5.57882e+06	5124438
propionylcarnitine (C3)	Lipid	Fatty Acid Metabolism (also BCAA Metabolism)	107738	17298-37-2	C03017	HMDB00824	27172514	25582826	25278004	34857916	12844606	42090732	20832172	27400486	22037874	17394162	36792064	19773528	26700390	21164564	37076928	23635064	20471466	27069626	26556430	21892926	23875454	30670656	24301484	29056954	21710208	37086060	22035048	37650632	64398708	35983480	33071362	31436980	41727892	22761828	23434012	36551564
methylmalonate (MMA)	Lipid	Fatty Acid Metabolism (also BCAA Metabolism)	487	516-05-2	C02170	HMDB00202	5638659	6.83352e+06	6.08018e+06	5216725	10940528		7.31478e+06	8078932	4.52296e+06	3978649	5.16804e+06	4.36242e+06	5637361		4743067	4932008	6912983	7.58541e+06		6.91359e+06	5908627	6.04811e+06		5.61365e+06	5904493	531831	4308634	5.87623e+06	7.82095e+06	6.61322e+06	4.92402e+06	6.94948e+06	6.07025e+06		6480719	8199913
acetylcarnitine (C2)	Lipid	Fatty Acid Metabolism(Acyl Carnitine)	1	5080-50-2	C02571	HMDB00201	456938400	291261120	367640960	468308608	110902720	357612416	272165696	311588160	393676160	321107552	258502368	288209248	210396784	325594976	319798976	502852416	396774528	286334976	322172064	333954080	372644032	443882496	260451872	310494208	335486080	443613408	252116880	344820320	349280640	317879232	175653040	365520352	405180928	300375104	342491840	242247232
3-hydroxybutyrylcarnitine (2)	Lipid	Fatty Acid Metabolism(Acyl Carnitine)				HMDB13127	516986	543414	543505	625189	134842	703463	493662	431955	537639	572092	423591	403913	428468	372527	501393	735310	595829	340325	503799	645072	728656	664313	566090	448431	482074	743461	402661	538500	460463	457917	350369	333374	728929	360858	647695	283135
hexanoylcarnitine (C6)	Lipid	Fatty Acid Metabolism(Acyl Carnitine)	6426853	6920-35-0		HMDB00705	836614	981825	986164	1.12014e+06	329381	1.4302e+06	864866	644859	1177416	863483	276139	573381	635390	833781	803507	1.47927e+06	1.09655e+06	442263	858917	1.20496e+06	761550	1.18263e+06	708634	860402	945263	870811	881280	896615	910765	892136	441079	746690	1019760	863963	844191	491328
octanoylcarnitine (C8)	Lipid	Fatty Acid Metabolism(Acyl Carnitine)	123701	3671-77-0	C02838	HMDB00791	878842	814500	1.03046e+06	1280096	228300	915347	1162001	634175	1.82326e+06	1158336	531625	669395	665213	940315	697146	1594321	1570656	584209	491130	1098412	1083047	1538153	581717	831933	1323760	890070	1048782	1070431	1016616	904826	419468	872476	964400	693644	1235740	510871
decanoylcarnitine (C10)	Lipid	Fatty Acid Metabolism(Acyl Carnitine)	10245190	1492-27-9		HMDB00651	582871	524006	648417	748441	130426	563112	952480	441844	1507148	920862	313218	440955	385423	704545	339048	1167628	1103866	346162	355430	719494	835350	792367	410063	488307	876566	670677	730553	1002502	637730	773431	252327	602216	891916	498931	1114334	402375
cis-4-decenoylcarnitine (C10:1)	Lipid	Fatty Acid Metabolism(Acyl Carnitine)		98930-66-6			282429	320256	456272	512028		403781		189594	787644	598927	185944	229089	195391	472014	248862	443186	477841	238879	203949	500354	378097	464405	186555	272945	638586	426746	543358	514015		87660	214857	348112	411126	275434	378568	177131
laurylcarnitine (C12)	Lipid	Fatty Acid Metabolism(Acyl Carnitine)	10427569	25518-54-1		HMDB02250	1306048	813667	1447230	1286804	335398	1490807	1801774	893070	1859652	2040542	671219	1083331	624681	1227095	860670	2165886	2919016	925144	564926	790793	1630982	1767520	553053	987523	1237439	1229650	836112	1235298	710761	796039	331079	851667	706159	624999	1743907	848858
myristoylcarnitine (C14)	Lipid	Fatty Acid Metabolism(Acyl Carnitine)	6426854	18822-89-4		HMDB05066	2737723	1755221	2434344	2226030	792418	2261176	2791251	2229858	2989034	2747669	1754861	2254914	1424654	2410841	1852522	2085776	3404290	1317570	1070200	1764987	2852309	2900020	1456438	1756766	1983877	2145557	1394203	2288781	2054953	1496679	822226	1613857	1753209	1294877	2814656	1205241
palmitoylcarnitine (C16)	Lipid	Fatty Acid Metabolism(Acyl Carnitine)	461	6865-14-1	C02990	HMDB00222	7281345	9249712	6893222	5371748	3151254	4822798	6.81413e+06	5544990	6.74913e+06	5756916	4735275	5900780	5393475	3.88353e+06	6779397	6975246	6754689	3911333	3.73588e+06	8952121	6.97831e+06	5917210	3984938	3.99111e+06	5255391	6400454	5093407	7558679	7.17029e+06	4836805	3.39624e+06	3.3311e+06	6279202	5692555	5220957	4560523
palmitoleoylcarnitine (C16:1)*	Lipid	Fatty Acid Metabolism(Acyl Carnitine)	71464547				3371812	2167215	3.28678e+06	4543668	3395500	3212897	4431277	2747037	3.81039e+06	4079420	2067578	2322394	2121186	3.3263e+06	2493877	3846298	5873996	1914097	1621759	2616259	3665730	6345122	1933449	2477642	4.00708e+06	3676554	2126277	3523405	3231210	1.89823e+06	1430371	2296548	2945864	2113676	3470033	1453202
stearoylcarnitine (C18)	Lipid	Fatty Acid Metabolism(Acyl Carnitine)	6426855	18822-91-8		HMDB00848	8147074	20270068	5142359	5092634	2798956	4595159	4765183	6.68814e+06	5.43532e+06	4035879	5332393	4667173	6.53754e+06	3111040	5677279	5836883	4961178	1980871	2773727	13625830	6062357	5793165	5775006	3915206	3642738	7748909	2971913	3654065	4368633	2205399	3132941	1879886	6.53207e+06	3626191	3533612	1.89605e+06
linoleoylcarnitine (C18:2)*	Lipid	Fatty Acid Metabolism(Acyl Carnitine)	6450015	36816-10-1		HMDB06469	3664141	2979101	2908022	3177894	1117306	2390174	3669702	2515600	3233820	2745110	2336377	2286458	2384269	2265028	2421387	3.60481e+06	4243017	1661327	1870054	3.73502e+06	3.62664e+06	4.12697e+06	2033894	2353804	3.43186e+06	3434191	2292239	3895156	3.64355e+06	2125448	1.58171e+06	2018411	3206683	2362741	3182544	1919653
linolenoylcarnitine (C18:3)*	Lipid	Fatty Acid Metabolism(Acyl Carnitine)					420230	187181	272934	368777	117318	277305	371462	290404	371406	360304	304849	174174	147744	253284	199594	306161	467306	198356	181749	239643	431459	489004	185160	237734	312298	347578	273733	520100	390562	376783		285279	470900	313861	469454
oleoylcarnitine (C18)	Lipid	Fatty Acid Metabolism(Acyl Carnitine)	6441392	38677-66-6		HMDB05065	15285432	15085026	11026578	12348107	5875436	8611515	13706669	9706558	11597327	10217934	7716686	9995465	8097134	7667828	9285726	14155290	14030483	6600611	7906088	15779744	13110387	15152749	7123575	8452736	12401346	12817292	5320985	8395755	7334051	4600163	3220100	4319348	8758495	6285293	9068027	3930971
myristoleoylcarnitine (C14:1)*	Lipid	Fatty Acid Metabolism(Acyl Carnitine)	90659872	889848-55-9			3.73098e+06	1452517	4494397	4807629	967398	4345109	5586701	2551447	6206850	6430297	1464441	2948934	2.03773e+06	4057692	2689415	5668180	10390882	2506156	1397879	1800124	4938548	6569917	1862801	2801874	5342460	3493671	1188939	4.01792e+06	2205174	1319569	483509	2636081	2743498	1949255	3.9118e+06	1924011
adipoylcarnitine (C6-DC)	Lipid	Fatty Acid Metabolism(Acyl Carnitine)	71296139			HMDB61677	455255	489835	441342	594619	232347	577337	421328	820386	302813	491265	423597	443250	357905	595806	345858	315996	617698	487533	398934	745290	491284	599462	304165	424615	540593	751247	200323	265059	360128	340387	286494	365136	375962	221238	472910	333033
arachidoylcarnitine (C20)*	Lipid	Fatty Acid Metabolism(Acyl Carnitine)				HMDB06460	425289	749478		330650	133733	164096	315155	298784	224945	175570	241496	285917	295371	185282	372464	412132			201200	669039	276687	271363	339094	212613	196772	347662	105866		363860		131071	114332	516938	197407	158252	173238
arachidonoylcarnitine (C20:4)	Lipid	Fatty Acid Metabolism(Acyl Carnitine)					378308	252249	380325	450291	99927	353553	488020	434134	333616	270989	419848	318104	378710	295634	467774		400405	179641	229651	495873	687045	574584	336464	413973	449288	584894	192257	398066	318581		108230	243490	320673	191566	292254	163485
behenoylcarnitine (C22)*	Lipid	Fatty Acid Metabolism(Acyl Carnitine)					190079	464266	103162			57223	166171	106367	86859	93994	140685	129191	164762		278505	191783	95782	60419	105184	433500	136002	112751	120474	118430	100422	163769		110831	154811				270451	122867	76975	51845
dihomo-linolenoylcarnitine (20:3n3 or 6)*	Lipid	Fatty Acid Metabolism(Acyl Carnitine)					285644	280295	266652	263555	62528	230892	261165	251790	232500	211239			176751		238086	257447	272893	138354	122804	299009	324698	256000	208581	258670		343261	226238	324347	165171			143504	339174	188421	235113
dihomo-linoleoylcarnitine (C20:2)*	Lipid	Fatty Acid Metabolism(Acyl Carnitine)					363553	358070	260219	236315	90118	156559	302391	237096	219411	193819	205341	208689	172239	136477	272674	249576	257121	168575	174876	417530	304397	227736	200527	208118	217102	304548	132854	285507	255420	114903	74985	89427	260334	139089	168964	127794
eicosenoylcarnitine (C20:1)*	Lipid	Fatty Acid Metabolism(Acyl Carnitine)					969924	1116591	776218	945131	259044	624773	689053	727900	818380	498026	525654	710523	516790	373132	643013	734338	702319	310991	197805	914866	776628	826774	621683	443999	377346	710831		391397	562348	248747	207362	252905	500380	254047	512002	280445
lignoceroylcarnitine (C24)*	Lipid	Fatty Acid Metabolism(Acyl Carnitine)					510197	964258		532862				343075		268725	414809	441193			684996	648443				778612	358949	307582					264541	352007	478850		230290		821876
margaroylcarnitine*	Lipid	Fatty Acid Metabolism(Acyl Carnitine)		106182-29-0		HMDB06210	1062005	1.40946e+06	742888	708929	513203	563363	871619	730924	735766	666939	561395	785132	678688	385013	865223	821271	812487	468048	588396	1444480	916940	961071	483083	536000	799453	768609	370818	490155	540267	270926	261436	223353	599155	428675	461092	265730
cerotoylcarnitine (C26)*	Lipid	Fatty Acid Metabolism(Acyl Carnitine)				HMDB06347	300388	275583	227979	234342	53901	123647	224924	213652	153068	171415	120670	172680	202893	103067	258656	301672	244019	80692	233105	288245	193374	165663	155107	176161	152040	226532	148970	221352	188790	90130	89812	77848	417266	200461
ximenoylcarnitine (C26:1)*	Lipid	Fatty Acid Metabolism(Acyl Carnitine)					269111	361491		475932		89210	230462	253049		156434		281476	295560	213670	370116	332876					84211	307821	203857				113717	246955	352986	137485		101001	382321		313131
deoxycarnitine	Lipid	Carnitine Metabolism	134	6249-56-5	C01181	HMDB01161	52770552	42277060	43449676	47428796	54276860	44898336	50157264	36633156	45961644	52645020	42219920	53689124	42149388	78520048	41796632	35353328	58478644	46053208	42937660	49247636	50219748	46620472	48603412	32886456	52060244	38651448	51190812	85994512	59287824	70711672	52851316	98772616	58659704	50657352	80964744	56380616
carnitine	Lipid	Carnitine Metabolism	10917	461-05-2	C00318	HMDB00062	1023011008	665626496	1223118720	1208777984	343378624	814634048	797739584	983203776	1013305280	1128852864	901966208	1165451008	694017024	1209900928	1167666944	960320320	1099195648	963404096	791620928	1018997952	1026898688	973456448	686651520	720902848	759302592	999831296	927562944	1143340800	1091017088	1033473984	592551680	1453185152	1156026496	876424576	1068457472	1017938048
3-hydroxybutyrate (BHBA)	Lipid	Ketone Bodies	441	625-72-9	C01089	HMDB00357	18765270	13917447	8298959	13488136	11509410	8891751	6475984	10167115	16644714	14122456	9902917	8.07229e+06	10800081	6.58549e+06	9165283	11621163	32781728	6.17846e+06	13687014	11545885	5.62379e+06	24751012	10485089	11943376	11947729	19511424	9106355	6890994	14783911	8319003	7459743	9604939	7.92589e+06	8.38602e+06	9583509	4794258
2-hydroxyoctanoate	Lipid	Fatty Acid, Monohydroxy	94180	617-73-2		HMDB02264	170069	48374	136426	224882	163928	454065	358582	218940	221666	534779	104329		132568	325972	131113	157118	310869	237301	178271		126644	228977	154676	228336	192996		203099	380249	92554	207328	91583	254222	231525	282534	206132	165788
2-hydroxydecanoate	Lipid	Fatty Acid, Monohydroxy	21488	5393-81-7			2256025	1081981	2411719	1550794	1742672	4088883	2333828	1415468	2562466	5963663	776868	995914	1158106	2561062	1426192	2214261	4.12878e+06	1960588	2736411	528542	2.0564e+06	1587182	1207726	2269727	1815576	1690550	1774984	2374656	813038	1371813	407000	906527	1415321	2051265	1207723	926898
2-hydroxypalmitate	Lipid	Fatty Acid, Monohydroxy	92836	764-67-0		HMDB31057	26766878	12625089	21504624	24615132	19201224	24190256	22912416	20013326	22047272	21408664	12829862	19599916	12389265	21248730	14047176	24522500	20103164	20710406	21587210	10205670	21912120	19420824	18532836	20482136	21735648	20200774	17265506	16712098	12966528	16379680	11524940	19491752	10818173	23910308	17738560	21331908
2-hydroxystearate	Lipid	Fatty Acid, Monohydroxy	69417	629-22-1	C03045		3249240	1.88072e+06	4426725	2893606	3493823	3784994	2765648	3567812	2759664	1.80824e+06	2981002	2906051	2562209	3720040	2188343	3614155	2.03741e+06	2612219	4419494	2590251	4335534	2793396	2928614	2634058	3.14262e+06	4379161	2749206	3196047	3214049	2315322	2067690	2307834	1717175	3884451	2356527	2732704
3-hydroxyhexanoate	Lipid	Fatty Acid, Monohydroxy	151492	10191-24-9			121243		105929	140411	104276	170654	102495	67612	110961	209252		118790			72395	168151	134229	138665	154876		64321	126657	93542	148498			128582	127361		128738		104868	71273		110046	100336
3-hydroxyoctanoate	Lipid	Fatty Acid, Monohydroxy	26613	88930-08-9		HMDB01954	90876			111881	104527	140114	80619	69592	149486	206870			109845				159828	89590	93288			178849	79048		111048	103347		160170		99712	96166	75919			108477	102813
16-hydroxypalmitate	Lipid	Fatty Acid, Monohydroxy	10466	506-13-8	C18218	HMDB06294	5948842	3366308	5067721	2301814	2831509	4249597	2129202	2453062	9013589	7928394	2297450	2210883	2659513	3006434	1805287	5443985	6809413	3080121	4222939	3619895	7428159	5723001	4078133	5235226	4.16945e+06	3352116	3291742	7977853	4112148	2886082	1309869	1817897	1958934	2762943	4710653	1825846
13-HODE + 9-HODE	Lipid	Fatty Acid, Monohydroxy	43013				3069713	3.85423e+06	3.40396e+06	3280716	3465391	3817959	1574496	2500183	5711109	5675151	1908907	1438799	3.41086e+06	4.06245e+06	1152938	6108165	6161246	3055276	3.69138e+06	2555481	6548541	5745059	2801295	4184342	5740157	4005917	2640644	3092591	3174693	1995932	1774475	3150727	2229169	2736940	2305172	2266114
12,13-DiHOME	Lipid	Fatty Acid, Dihydroxy	10236635	263399-35-5	C14829	HMDB04705	238412	194587	379218	172259	101071	296974	220292	142019	669559	508386	68495	111582	170295	330446	71442	217871	612768	153639	271725	43592	332530	274716	149494	345250	231313	183212	329742	271456	230864	253591	133679	310902	176594	234018	225490	177173
9,10-DiHOME	Lipid	Fatty Acid, Dihydroxy	9966640	263399-34-4	C14828	HMDB04704	274711	153312	522348	183689	155731	321490	202782	232118	551874	450452	125113	116431	222412	421802	100780	319244	608903	250798	256488	92972	751633	323234	119668	345176	295617	249642	460911	388472	384381	248368	120100	350538	225420	320572	283677	206691
thromboxane B2	Lipid	Eicosanoid	5283137	54397-85-2	C05963	HMDB03252	3676262	10588265	4629503	6568354	6.16196e+06	4926427	6066721	9335877	6.64286e+06	3821199	5429944	3.36743e+06	11926834	3175770	2929872	8700912	5210834	3946522	8976536	4915891	9729412	5855315	13539318	8747145	7.84198e+06	7233612	2670004	5024350	3.56379e+06	2799331	5656609	2936013	2902203	1514980	2220399	4722316
12-HETE	Lipid	Eicosanoid	5312983	71030-37-0;73837-14-6		HMDB06111	13977913	20197672	11159021	14066180	13506262	14375107	13223406	17948170	19186788	9662612	15226397	8424562	19656680	7.34207e+06	3181725	28483574	9828578	9601558	15554942	10255251	19342578	13475029	18112524	14275371	16763239	17225068	12983160	13703211	16322322	17530624	18750910	7391238	4538088	15298645	8805109	9766380
15-HETE	Lipid	Eicosanoid	5280724	54845-95-3	C04742	HMDB02110	541810	1.69936e+06	708125	511438	786713	1062236	1.48537e+06	1464702	598563	699967	1046616	493257	1.43855e+06	573282	567321	1.07026e+06	1037658	828239	538687	896336	1.68345e+06	1.0102e+06	1.21971e+06	1268094	1503380	1.13236e+06	439626	771215	688903	761332	1.05302e+06	589396	620207	512481	417544	872784
12-HHTrE	Lipid	Eicosanoid	5283141	54397-84-1	C20388	HMDB12535	16630846	40952388	19020348	23718668	23462594	25106464	28527090	31884754	25317852	16628753	24127974	13497490	45176064	17790940	12661808	30823470	20203900	20096848	24905292	18037494	33262554	22028384	33266998	32452742	32098390	33403730	10676853	17945642	13845822	15704726	25248766	13250764	12942389	9936261	9335820	17211644
stearoyl ethanolamide	Lipid	Endocannabinoid	27902	111-57-9		HMDB13078	436140	454029	405315	313921	332886	316313	434273	329651	371528	335438	287417	257103	348386	222586	236921	439496	429810	313477	493461	518597	409109	352959	255024	366811	507062	278621	345110	199402	305297	212707	166564	197771	252136	244557	272335	171295
N-oleoyltaurine	Lipid	Endocannabinoid	6437033	52514-04-2			1324049	203793	564135	536200	1144790	564170	275087	163721	495834	1944476	621534	1016044	736289	400731	126261	645126	611493	794818	533033	632682	849817	590155	288482	1367592	1917971	490189	650914	389172	179705	153975	67406	244389	783631	611739	1127721	108062
N-stearoyltaurine	Lipid	Endocannabinoid	168274	63155-80-6			148770	569135	395677	232075	74363	214634	253117	256665	508186	132519	76137	114721	123067	85752	204535	376573	305925	80421	260979	126837	728115	349095	137392	124912	179218	364997	85576	383639	109904	212653	154870	235886	147808	111735	126901	195034
N-palmitoyltaurine	Lipid	Endocannabinoid		83982-06-3			1363170		674342		1111527	492580	187431	164226	381152	2330240	533637	1.4272e+06	725260	373519	103020	466286	512512	1.00074e+06	546754	471936	629102	369940	261297	1176967	1255455	215189	905105	270008	147288			148889	599462	710674	1563676	125894
myo-inositol	Lipid	Inositol Metabolism	892	87-89-8	C00137	HMDB00211	8573124	11688550	7.95433e+06	8668842	16402558	12778374	11834274	13332083	9954056	7404847	9015645	8991383	14301157	10157435	10907927	8723374	9274246	9857192	14406327	9361631	13250421	9453826	11679251	12997931	12404010	9549949	8664550	11245322	10958128	15230961	16000572	12128721	11098588	11309503	10673104	11549776
choline	Lipid	Phospholipid Metabolism	305	67-48-1	C00114	HMDB00097	317236128	400791840	239045488	269972800	307403936	343884224	359526848	314978816	266806080	188048736	267549680	182434496	281594208	220874320	308438272	250595664	217351840	273487424	330849696	351595680	315407712	303677024	336557984	289426400	294119712	410531008	239455056	327852192	316713472	271869024	333835680	181561120	318261440	309302816	247535104	249705552
phosphocholine	Lipid	Phospholipid Metabolism	1014	72556-74-2	C00588	HMDB01565	3.72519e+06	747723	1.81606e+06	5.17659e+06	3.59354e+06	6224858	7.41606e+06	2.36511e+06	6.15218e+06	6452856	7221760	5.79633e+06	9134314	7.53973e+06	6413400	5156316	5.7572e+06	4261879	6.17232e+06	969721	2.3753e+06	5184086	8951675	4360142	7.00336e+06	906838	5.89306e+06	2.93798e+06	5624540	7592394	10442121	6768026	6.10749e+06	2.94166e+06	6.45145e+06	5755490
glycerophosphorylcholine (GPC)	Lipid	Phospholipid Metabolism	71920	28319-77-9	C00670	HMDB00086	168960640	310382240	180918352	229259728	118639600	269535360	317086560	223976832	266183760	143477664	213447344	188627056	226209584	180474144	314421280	154928720	193398768	246132208	265155840	282852096	174359552	245277536	183852080	253409632	260800528	232076464	177182192	233646448	249132064	202700016	185819408	167770928	112793216	171320000	181576240	225455888
phosphoethanolamine (PE)	Lipid	Phospholipid Metabolism	1015	1071-23-4	C00346	HMDB00224	1208607		1.12116e+06	1.95708e+06	839491	2981232	2.60151e+06	932879	2452618	1659535	2306227	1.59521e+06	2.92492e+06	1.95848e+06	2.19129e+06	1.86597e+06	1.75497e+06	1.47999e+06	1.64542e+06		1.26684e+06	1633669	2.66739e+06	2.06982e+06	2265693		2.00959e+06	1.43029e+06	1.94226e+06	2.54675e+06	4.03787e+06	1.47776e+06	1.62738e+06	1.12694e+06	2.08312e+06	1733595
glycerophosphoethanolamine	Lipid	Phospholipid Metabolism	123874	33049-08-0	C01233	HMDB00114	424608	923060	494206	494813	271342	815103	538629	773527	529290	520610	625859	510487	1.11747e+06	622031	738972	460477	604297	517330	875930	737499	626315	491276	884200	1854859	723128	907330	426417	482388	616306	463926	1.07144e+06	505918	559390	308570	618637	636882
trimethylamine N-oxide	Lipid	Phospholipid Metabolism	1145	1184-78-7	C01104	HMDB00925	80568984	80082064	87740088	138372720	70236976	57924108	77970600	100329808	59894668	59970932	78330920	60807264	56547116	4895858	154855472	60144020	85722800	94397472	101040600	73663512	138673632	76255864	70924928	92683632	125540800	111430888	118551088	112354096	102767376	121741088	64316432	65227636	331641824	142097600	81414592	184855728
glycerophosphoinositol*	Lipid	Phospholipid Metabolism	167572	16824-65-0			147984	658414	378874	345257	317282	594023	583251	518880	415539	555716	552080	411738	788899	929244	551827	187909	465889	514951	806192	355318	575870	283677	769997	2.40337e+06	608697	633828	388121	752500	522769	291495	982924	584221	432243	258314	563126	596682
1,2-dipalmitoyl-GPC (16:0/16:0)	Lipid	Phospholipid Metabolism	452110	63-89-8	D03585	HMDB00564	20674480	32585744	28701518	22693856	25740324	20896168	29764308	26033972	22273556	27172088	22605372	23543364	31379720	22643034	24651024	28139396	26365900	20486052	19082984	23749984	24806344	19873732	23553262	19556024	19770668	22065440	30076412	46761268	24396488	37258352	34906948	25185320	33959064	32391494	32121658	30508616
1,2-dipalmitoyl-GPE (16:0/16:0)*	Lipid	Phospholipid Metabolism	445468			HMDB08923		175180			107720	98489		73048	78432		73029		286480	88651	87613	88056		92677		174252			60933	60681						57958	66543	56308		73158	79248
1-palmitoyl-2-oleoyl-GPC (16:0/18:1)	Lipid	Phospholipid Metabolism	6436017	26853-31-6;26853-31-6		HMDB07972	501391936	718141376	683066816	649296896	676846592	595786880	588874048	654307776	600654848	614801536	595562048	685666688	781282944	590117184	675310400	720094720	622028864	614618304	522608544	653336832	707051328	563886912	618479360	544100160	513302848	627232576	441643808	502899808	427697056	495410112	556234176	489768832	427513088	471068992	493576704	475326048
1-palmitoyl-2-linoleoyl-GPC (16:0/18:2)	Lipid	Phospholipid Metabolism	5287971	40811-94-7		HMDB07973	933506560	1319164928	792204800	865829504	958530112	746514752	941257024	1049178048	747654528	779489920	895811520	833661760	1099934976	730731968	949065792	922836800	773431744	695968576	830605440	1303448064	896765568	886076416	961707520	844070784	856881024	1043769600	525726944	521354144	551501248	538859008	677859456	553075008	560451072	520568000	601244800	556920704
1-stearoyl-2-arachidonoyl-GPC (18:0/20:4)	Lipid	Phospholipid Metabolism	16219824	35418-59-8		HMDB08048	1663363200	1741710080	1150734208	1353428992	1270037632	1191342976	1623081344	1590305280	1174195200	1092444672	1367593728	1207594240	1260731136	1058683840	1403038848	1297787904	1195332480	1034875712	1450471424	1641916288	1402825472	1593204480	1329874048	1491443968	1605719808	1698820992	870629824	984495680	1154400512	827220160	982860864	909926336	1112455680	941055936	1005464192	1021846016
1-stearoyl-2-oleoyl-GPC (18:0/18:1)	Lipid	Phospholipid Metabolism		56421-10-4		HMDB08038	1133005824	1485635712	1012421952	1047340992	984804928	960276672	1218032768	1175569792	919577920	891779328	930851712	1001459520	1146220032	834229568	1126228608	1122162176	956535232	830687168	982407616	1290910464	1155277184	1129620352	892600256	1001204032	1141463808	1145533440	830884608	1017281024	1028541056	804603776	932448576	736437888	1070713920	888743360	816506880	800026304
1-palmitoyl-2-arachidonoyl-GPC (16:0/20:4n6)	Lipid	Phospholipid Metabolism	10747814	35418-58-7		HMDB07982	995443968	1108525696	738686208	841185600	876694592	729521920	907071296	1036578816	710535872	747747520	897353024	843391680	1007036416	693443584	887737792	876886656	746258368	672226624	878755584	1039296000	893335104	921705664	922329664	869670464	854598272	1109343360	511129888	520007872	528834560	473823584	575514368	462467360	556447744	486278176	536153856	523943296
1-stearoyl-2-linoleoyl-GPC (18:0/18:2)*	Lipid	Phospholipid Metabolism				HMDB08039	1431173632	1989425536	1274331776	1317974784	1246704000	1203377408	1457809280	1440409600	1213256064	1170129792	1223522944	1373974400	1500730368	1240436480	1529034112	1508835968	1196084480	1045083008	1225232384	1871542272	1210023040	1269488384	1104950144	1215621760	1222763008	1333660160	1280085248	1310502656	1209341568	1369688064	1539864832	1145834752	1354114944	1257712384	1101141504	1280890496
1-linoleoyl-2-linolenoyl-GPC (18:2/18:3)*	Lipid	Phospholipid Metabolism				HMDB08141	17607362	39848368	22742662	12794272	19495476	14027994	29922138	14930640	17058056	15651099	12074522	19122760	19229332	13446627	22818252	26572782	8759606	11976790	9588966	35751352	21286580	8893811	13084901	14591412	13552399	18262158	51979916	61981876	51397232	45801212	36392976	28502644	95796768	52669512	29053856	39641196
1-palmitoyl-2-palmitoleoyl-GPC (16:0/16:1)*	Lipid	Phospholipid Metabolism				HMDB07969	43444596	57720256	65857936	48479008	56270392	41799664	55515160	46838624	38737972	48430068	35389696	39328860	65547832	44671352	53626196	48942004	48211796	37500084	35386172	57825532	76217856	45833804	42977528	41722800	44670712	44605984	23200576	34614420	25467142	21032744	28954418	28947600	35591176	29907242	30265496	23301110
1-stearoyl-2-arachidonoyl-GPI (18:0/20:4)	Lipid	Phospholipid Metabolism		383907-33-3		HMDB09815	5129507	3.25758e+06	4.35295e+06	5967447	6032728	4.96896e+06	5344767	5993409	6.01995e+06	5455900	5701172	5.98197e+06	5.87695e+06	4782571	4664754	4778615	5326055	4.49104e+06	4.71576e+06	4.34585e+06	6.44106e+06	5984553	5.50343e+06	6280623	5.34888e+06	7.06067e+06	5.4916e+06	5.6786e+06	5.70604e+06	5.2124e+06	6861450	4.03222e+06	3.69418e+06	4.12001e+06	4.77131e+06	4.80651e+06
1-palmitoyl-2-linoleoyl-GPI (16:0/18:2)	Lipid	Phospholipid Metabolism				HMDB09784	316788	235754	337687	404097	597432	486716	434192	257719	295079	408502	359972	372830	586526	414018	382829	529827	256103	423870		300260	461346	402125	482655	487222	391032	273343	462881	313154	269761	641810	589101	353731	292115	397700	354464	385377
1-oleoyl-2-linoleoyl-GPI (18:1/18:2)*	Lipid	Phospholipid Metabolism				HMDB09838	2687819	5592762	2122049	1426693	2915375	588801	1656873	2201299	1669065	2329494	1958472	1074201	4460014	1261535	2131397	3476754	520376	1698506	1222681	6354835	2878072	2232974	3852037	1976999	2694993	2341213	2235667	789276	441357	2807161	2206860	1468510	2357752	2187721	575291
1-palmitoyl-2-arachidonoyl-GPI (16:0/20:4)*	Lipid	Phospholipid Metabolism				HMDB09789	15940510	22777660	9635444	10587707	15619042	9790229	16123089	16426180	9009736	9986534	11921221	11736294	21127112	11130649	13790188	12361663	9358123	6534414	10464175	21207452	16322357	11726023	16206874	12331693	13748668	17741502	11803006	11314290	8227939	12676109	13906487	7885466	11486378	10693401	9821338	8377892
1-stearoyl-2-linoleoyl-GPI (18:0/18:2)	Lipid	Phospholipid Metabolism				HMDB09809	375736	363161	751205	856178	1.01215e+06	824583	836931	457912	751481	861280	683509	801346	1.14849e+06	917466	634529	937517	610118	815768	300337	507354	964402	726745	877377	865916	698812	498907	1149217	666074	611463	1.05416e+06	1.54806e+06	626491	624076	823296	637216	828138
1-palmitoyl-2-oleoyl-GPE (16:0/18:1)	Lipid	Phospholipid Metabolism	5283496	26662-94-2		HMDB05320	3855395	12303178	4551898	4663358	6394334	5036254	7172077	9367175	3788444	2880239	8862794	4025166	14098953	6274025	4981398	10198219	2899242	5088209	4658093	14455495	7053564	3841923	7311508	6.38694e+06	4915179	8494663	3751491	1551426	4717219	3491489	4940835	5105450	2281497	3160439	3647397	6.01998e+06
1-stearoyl-2-arachidonoyl-GPE (18:0/20:4)	Lipid	Phospholipid Metabolism	5289133			HMDB09003	42618320	112813440	37044488	45682664	57987604	58345940	36138440	82184160	41886568	31147530	60598976	35906708	97715776	53290540	53206544	74553448	22980788	54733928	45971444	117028032	33091804	40883448	73528856	57903980	37470792	80855024	31129530	12611190	45647528	22379296	60734232	33167796	23485388	28635208	31325404	51219548
1-stearoyl-2-oleoyl-GPE (18:0/18:1)	Lipid	Phospholipid Metabolism				HMDB08993	14757496	112469256	17447840	10880574	12869372	9064930	26413102	23848914	7.42791e+06	8154514	14126004	9178598	60449336	12382224	17854762	29425376	6.78748e+06	9190879	18139376	59689296	29242794	8645233	18741314	15333015	14482234	27017092	11647547	8928034	12688447	9581313	17302646	6.76906e+06	16974918	14984882	6849549	11761975
1-palmitoyl-2-arachidonoyl-GPE (16:0/20:4)*	Lipid	Phospholipid Metabolism	9546800			HMDB05323	7749917	24066304	6568606	8880777	12379559	11554644	8.34098e+06	14837313	9130179	5660077	16056243	8549571	20389112	10795751	10952229	17324468	5033650	11860256	8507350	21695828	7724838	7474338	15458750	11757807	7134381	14917616	2813834	694085	3691389	2737719	6386957	4289938	1404367	2294503	4459861	5811738
1-palmitoyl-2-linoleoyl-GPE (16:0/18:2)	Lipid	Phospholipid Metabolism	9546747			HMDB05322	872377	4504937	979117	913629	1910113	1058545	1521786	1886326	813310	538602	1886034	937387	2796141	1598737	1334424	2529540	571967	1632168	732851	4780325	1424678	903185	2033991	1222468	1032258	1954026	502970		518856	653366	1329851	1141327		388142	435719	1268176
1-stearoyl-2-linoleoyl-GPE (18:0/18:2)*	Lipid	Phospholipid Metabolism	9546749			HMDB08994	25068284	106596920	24010714	25894156	36934824	23467090	31560024	44013456	17754198	19063184	33370788	20323240	84994272	34550092	35076352	57124340	13011251	27768798	27975112	113292448	28536568	22983928	46181492	30998704	26521228	44940336	28351748	11740460	28167846	18592962	50398224	22246194	21729978	25352308	15340544	35904632
1-palmitoyl-2-stearoyl-GPC (16:0/18:0)	Lipid	Phospholipid Metabolism		59403-51-9		HMDB07970	30488848	47972432	32926532	34115640	44502064	26238124	49198604	38034596	30196110	31646412	33523428	33216104	51177792	32027008	37593884	32097364	32721088	30288244	34321232	33466020	35488100	25809624	39961656	30204992	30799824	31064852	41064368	60914100	37157904	45230700	45195800	29375540	47493256	39403984	35378592	39168676
1-palmitoyl-2-oleoyl-GPI (16:0/18:1)*	Lipid	Phospholipid Metabolism				HMDB09783	4423411	8446675	4564846	4.09422e+06	5737764	3513314	6874979	5211445	2955543	3344375	3581708	2993916	7525915	3238173	4212574	4914972	3782884	2363758	3155006	6212240	7694242	4427957	5365703	3816909	5118624	5552354	3366103	3204972	2667346	2968784	3731584	1739351	3934563	3063636	2659663	2493483
1-palmitoleoyl-2-linoleoyl-GPC (16:1/18:2)*	Lipid	Phospholipid Metabolism				HMDB08006	282897632	332311488	280017440	258349808	280875840	186902624	348857184	255887680	211284928	196968528	222413968	194905680	249931872	165819360	257368512	287616352	164300288	184200640	243463680	388179328	327541600	331893760	252649280	261313152	350352928	303532512	139613696	163964576	226090432	110382144	152250784	154185520	200132656	177245152	142455904	151610912
1-palmitoleoyl-2-linolenoyl-GPC (16:1/18:3)*	Lipid	Phospholipid Metabolism				HMDB08008	7.65223e+06	9619459	10674783	7.00082e+06	5868876	4689007	15284168	5090353	5642701	5694106	5441674	5851994	7.52851e+06	4367896	7742356	12486045	3153123	4221326	4755074	12148114	12379299	6770641	4.09202e+06	5651139	9213167	5819631	6957137	15584567	10938499	6476075	6209977	4420604	18456724	12595122	4721877	5615583
1,2-dilinoleoyl-GPC (18:2/18:2)	Lipid	Phospholipid Metabolism	5288075	998-06-1		HMDB08138	220667264	445008832	190988000	209371888	292154080	172546992	313913920	260631200	158466208	227671472	208063840	218296400	258324032	235047200	230567424	255734400	250244480	189450224	172744784	359202944	227501344	166871200	223042912	223787600	195253728	207611968	143652832	172713120	134795744	148184608	166949152	114004008	199673408	156158400	125319880	153323712
1-oleoyl-2-linoleoyl-GPE (18:1/18:2)*	Lipid	Phospholipid Metabolism	9546753			HMDB05349	440603	2223581	822412	565981	782670	493439	844422	1076020	380733	357118	869417	327113	1880159	901780	793445	1294608	166837	708077	591764	2824464	1195417	619184	1572796	949478	718977	1366430	857545		401060	473183	835904	1138920	303870	500063	259396	834953
1,2-distearoyl-GPC (18:0/18:0)	Lipid	Phospholipid Metabolism	94190	816-94-4		HMDB08036	13269399	24493036	11477320	15643686	14312375	11747617	23266760	14520751	14330352	12133430	14893126	14146360	18468278	12156145	17529056	8855145	10769218	17392190	28854860	26163302	16596987	14133289	16468352	19411050	24124508	15621480	18707596	27688152	35256064	13548735	16983422	14020299	28151296	20613246	15178924	19286352
1,2-dilinolenoyl-GPC (18:3/18:3)*	Lipid	Phospholipid Metabolism				HMDB08206									542400																							2199262	13674672
1-linoleoyl-2-arachidonoyl-GPC (18:2/20:4n6)*	Lipid	Phospholipid Metabolism				HMDB08147	273853312	350114528	261241824	239267024	224701920	215746848	364083136	276654496	246200944	226010032	253024224	255495904	258885888	194829200	285161632	287307136	228526096	191436080	215289040	303890816	295031328	238833792	215691552	233868096	288539200	255851904	334819072	368154208	358578208	331926432	263575552	254154560	467044352	357846208	262233632	165176608
1-oleoyl-2-arachidonoyl-GPE (18:1/20:4)*	Lipid	Phospholipid Metabolism				HMDB09069	5304242	14349301	6980801	7817889	7.96429e+06	7146142	7751925	10800629	5320688	4.17604e+06	11399399	5282256	14058685	9867706	6868315	10979023	4122243	8.00575e+06	7.14939e+06	14266249	8238629	6.7103e+06	11631393	10547598	6.73483e+06	10795899	4.16869e+06		4178106	4006371	5347414	5159434	2183249	3.39675e+06	4530568	6331831
arachidonoylcholine	Lipid	Phospholipid Metabolism					3579750	15711395	14184479	21782260	12689222	22765928	35715012	26866960	23274438	14606500	33931816	18081290	34970000	17753264	31065414	3273603	8562926	19830132	27891994	53381808	30489310	30206038	33701148	37242372	42714376	34912800	13651856	19003966	28156612	5.96998e+06	13722644	16706135	10473652	17938452	21230288	21609624
dihomo-linolenoyl-choline	Lipid	Phospholipid Metabolism					144585	2.00772e+06	1098886	1609957	1261057	1642273	1344706	1611407	1826786	1217472	1548034	1149848	1994959	1275897	2149920	270414	549499	2616924	1394738	8.20859e+06	2462024	1578902	2528827	2334132	1660883	1800816	1149581	1.78129e+06	2.02631e+06	377923	914588	1323450	770338	1502767	1246067	2270863
docosahexaenoylcholine	Lipid	Phospholipid Metabolism					298847	710700	3091874	1999480	582846	4640984	1753537	1197203	4878596	2447588	1499439	3085443	2143431	2489298	4613420	921035	670080	2646941	766896	1838103	1.54774e+06	1101709	933474	1.6405e+06	1694763	1000205	8296177	11097696	16007681	4271546	6024861	9164660	5616248	13455969	10098246	10772661
1-palmitoyl-2-gamma-linolenoyl-GPC (16:0/18:3n6)*	Lipid	Phospholipid Metabolism				HMDB07974	36662172	36137064	27657932	32932304	21086044	27947514	43865508	26607006	31309942	28666020	41272828	33059328	54088820	26232588	42997332	25899324	27235762	21838004	30367854	44385284	54404984	34615408	20727592	21290586	33738576	31033574	12274143	20632386	16769349	14873497	18863508	14868242	22985374	12225044	12282596	16166565
1-stearoyl-2-arachidonoyl-GPS (18:0/20:4)	Lipid	Phosphatidylserine (PS)				HMDB12383	553175	521360				1643487	733973	351218	355896	209116	418317		1022934	527200		348532	150175	107346	637114	944123	341448	452541	389639	2187315	1133776	521771	344352		496832	725770	1605567	124419			377071	1155394
1-palmitoyl-GPC (16:0)	Lipid	Lysolipid	86554	17364-16-8		HMDB10382	636305728	765969280	529100672	529457312	620521344	498444128	707341440	661460096	576650752	500570720	577897600	595963520	705188352	503757568	699375040	563477056	524254880	677762752	830151616	792526976	664871040	574293440	593052544	618791040	683780480	747119232	427233568	571168640	517984960	496388064	502038304	399501632	552425088	564026432	479190176	529303264
2-palmitoyl-GPC* (16:0)*	Lipid	Lysolipid	15061532			HMDB61702	8920123	12443603	9119796	10209488	7427080	10939621	9650499	11074634	8609922	6503693	6472871	6581786	7296429	9330919	9289385	10982884	6964566	6741050	11534696	9378730	9550486	8535340	13464139	8.23462e+06	7715061	14372120	4891926	8236874	5774127	8167077	6643054	6039034	5637913	10908233	5225749	7735426
1-palmitoleoyl-GPC* (16:1)*	Lipid	Lysolipid	24779461			HMDB10383	44526544	42699504	60616968	57268392	46399836	39971120	73848264	43128128	38810876	44791708	36891440	39330100	49581756	40450932	51446660	45422200	40005944	62136840	66967336	58340552	81572456	59523560	39344936	49455312	71780536	54833564	41530484	53199716	54548544	33624488	36657132	38560480	61129836	62533608	38779852	38315496
2-palmitoleoyl-GPC* (16:1)*	Lipid	Lysolipid				HMDB10383	522605	174003	472347	539111	284847	440920	442819	180636	160621	321132	268934	216511	320308	352771	260318	274972	266352	294002	308779	404474	366046	494127	444947	414301	493520	241277	271178	270501	412898	182754	178559	165320	502019	592300	297565	158393
1-stearoyl-GPC (18:0)	Lipid	Lysolipid	497299	19420-57-6		HMDB10384	839269824	1027685504	618740992	795600448	752845504	644019072	920327360	810083712	682924928	631870208	700660992	714645824	703662848	571843840	874450176	669575616	610626816	862192768	1172728960	1016708544	745862656	746356736	723222912	875057280	965321344	827497728	731878272	884761856	1000286912	685888448	671544512	596871616	848882304	848653376	728521216	782875648
1-oleoyl-GPC (18:1)	Lipid	Lysolipid	16081932	19420-56-5		HMDB02815	307989408	359335296	327012192	371049152	358610176	269321440	420282304	305330176	281925536	319298752	269971744	340965888	368377792	287583712	354202048	267319936	346561856	468768224	545294912	385539648	429941024	320480896	287324608	379704032	440569472	318057920	275977184	284320160	308341376	227742864	218265808	221061936	274672224	306820800	256758128	286163840
1-linoleoyl-GPC (18:2)	Lipid	Lysolipid	11988421		C04100	HMDB10386	418695680	501960128	347089760	378364384	493034528	292923520	526799968	405261280	355552576	435790240	363973952	443765760	497096576	352434560	413066912	309536032	405004480	637134656	661073728	644558784	440325792	311283488	378215008	407762272	533668544	413874624	289862304	379424160	335856672	284668032	327486624	252687136	303350368	352474208	282162624	337111264
1-linolenoyl-GPC (18:3)*	Lipid	Lysolipid				HMDB10388	4140940	5.41604e+06	5161937	4623147	5634514	4227681	8253560	4135300	5477690	5544998	4314915	5528323	6390433	5075678	5.86459e+06	4146561	4372217	8272335	8361008	5901141	5989004	2978771	3441191	5217439	6167080	3.87793e+06	6.44962e+06	9744385	5583266	5908637	4403029	3730222	9422174	6744985	3617341	6239040
1-arachidonoyl-GPC* (20:4)*	Lipid	Lysolipid			C05208	HMDB10395	431657920	409779200	267964448	419818976	385066944	289042592	499977728	403472768	321029248	313108352	394795104	323990176	357905984	253386352	502572672	218130864	381229600	491248096	927803904	469037024	396374816	429000480	360892576	523864544	666962432	466953664	210861536	272970592	343413408	170378624	180822160	217701584	223736160	234333216	227152032	254211088
1-lignoceroyl-GPC (24:0)	Lipid	Lysolipid		325171-59-3		HMDB10405	2482609	1683721	1700363	1365835	1178345	1390490	3055894	1242059	1907147	1330673	1222170	1831565	1512473	950231	1511212	2393142	1632877	1224914	1341978	1102167	2468146	1506002	1236054	1674224	2290960	1388505	4267708	2603701	1823770	4.11292e+06	1890608	1.93877e+06	2378268	3451816	3252469	3186009
1-palmitoyl-GPE (16:0)	Lipid	Lysolipid	9547069	53862-35-4		HMDB11503	10047786	12278070	9999706	6930472	7666787	8568265	8039583	9892901	10377573	5525622	8943399	9086065	11004568	8192185	9733962	10731053	5621840	7392841	5892055	10939895	8774998	6069560	7408193	7189452	6737263	8518142	10993754	4771147	9912314	9573023	8.36572e+06	7471015	5908587	7161547	11094590	8162137
1-stearoyl-GPE (18:0)	Lipid	Lysolipid	9547068	69747-55-3		HMDB11130	29256564	45627468	21919000	19255742	23420036	19050488	26523296	29655514	20613506	16242814	24985506	22402252	30572910	17287924	26353434	26480690	15801868	22287582	29938536	46753820	27912860	19444810	25485992	26896812	23634844	33439200	20085534	15102037	21064108	18624402	22160722	14655084	22998754	22875876	18219830	18601068
2-stearoyl-GPE (18:0)*	Lipid	Lysolipid				HMDB11129	1995065	2254063	1488596	1606493	1447825	1.48476e+06	1402165	2131539	1.46906e+06	1070835	1482373	1303418	1587182	1096675	1521420	1825926	877876	1128738	2258365	2053479	1628211	1332778	1859220	1348023	1335770	2315155	988900	1068262	1390597	1036326	836876	1.01458e+06	1127064	1397479	1082193	1200070
1-oleoyl-GPE (18:1)	Lipid	Lysolipid	9547071	89576-29-4		HMDB11506	7211361	9985934	10320129	5783430	5891285	4739870	9281763	8307612	4937740	5332101	6037697	7.03281e+06	10920155	6837134	6.61044e+06	8852532	6922085	5250742	7.75712e+06	11232611	14310272	6450991	5841499	7802403	6527255	9506284	4843463	3601618	5014132	4198545	3240417	3.53122e+06	5426218	5011861	4784312	4332992
1-linoleoyl-GPE (18:2)*	Lipid	Lysolipid	52925130			HMDB11507	9409164	16124837	9072384	7211490	7.36591e+06	4982366	10177595	10342886	6458877	5741095	6801845	8.18574e+06	11465796	6717523	8.14131e+06	11393566	6470945	5204010	8621396	23120858	13120599	8.07176e+06	6740853	7225933	8.1101e+06	12027014	4.14744e+06	3712333	5438364	4.03254e+06	4411928	3277362	5183738	4696611	4.04418e+06	3.96764e+06
1-arachidonoyl-GPE* (20:4)*	Lipid	Lysolipid	42607465			HMDB11517	9971738	13581157	7639779	6788848	6425705	7475711	8.22952e+06	11056892	7254632	5570319	8227878	6476985	10882499	5480413	7508058	8248654	6536384	6530786	9450210	15299010	12026306	8703870	7.58181e+06	10762594	9605077	12919492	2547923	2197624	3.65059e+06	2157348	2673830	1.96651e+06	3176885	2750451	3173713	2750255
1-palmitoyl-GPI* (16:0)	Lipid	Lysolipid				HMDB61695	1553671	1130366	580194	500009	1547729	1571794	735927	550745	517932	1511043	1783138	1796216	1739092	1642375	594845	776832	578367	1302866	1413945	1298597	888152	568905	2122807	1538303	5885113	1190673	907943	390348	631913	829734	633907	875618	343159	1315920	768033	722109
1-stearoyl-GPI (18:0)	Lipid	Lysolipid		796963-93-4		HMDB61696	3564200	9730624	3786310	3818746	3232847	9204448	3.91202e+06	3848168	4411533	4117424	3282749	2963200	3646324	6800207	3022595	5915733	3218644	3153214	8780129	6317338	6170140	3862706	10183353	6258271	5907809	5468547	2472693	3382400	4.0024e+06	4472351	4282786	3983914	1431199	6425184	2541006	4376995
1-oleoyl-GPI (18:1)*	Lipid	Lysolipid					994170	524907	425726	536893	1376113	1564867	739802	371138	297049	1185096	1595089	1534690	1298344	1358732	236564	480871	424640	1146816	1007104	820362	1023721	424941	1511909	1328825	6734577	924888	528114	254083	456129	410462	411277	404093	301269	967996	385806	415577
1-linoleoyl-GPI* (18:2)*	Lipid	Lysolipid					830189	765840	532976	524042	1048598	1248659	723625	167795	306509	898605	663906	935971	1284951	1010086	366625	646415		880053	826749	810067	868126	203891	1441255	1050685	2207664	434811	598252	382955	429916	720071	680616	420563	276617	1204373	270010	582988
1-arachidonoyl-GPI* (20:4)*	Lipid	Lysolipid				HMDB61690	5903830	4374360	2235732	3.382e+06	4414289	5199137	3.47245e+06	2537794	2755192	4944145	4470183	3919974	5107458	4893406	2145973	2541254	2719432	3.91035e+06	6246220	4955762	4.01072e+06	2840428	5917250	4690964	10729855	4475983	2013149	1.8206e+06	3326296	2484235	2442642	2993204	1088288	3.75787e+06	2239642	2171609
1-stearoyl-GPS (18:0)*	Lipid	Lysolipid	9547101					294011		97499		570945	129045	131219	128325		58203		229074	81106	70201		86840	96526	126945	62070	258925		199755	606261	262491			108541	115386	194783	364472	132462	114948		55275	281637
1-linoleoyl-GPS (18:2)*	Lipid	Lysolipid						247622				225218									196192	166114				182462			505126	160856		208509		152662	254994	204293	485522		321340	233768		137145
1-arachidonoyl-GPA (20:4)	Lipid	Lysolipid		799268-65-8			171686	268893	141408	87113		413158	191821		64374	120706			109781		174874				408811	241599	85268	119953	264132	212680	350800	362395		182941	334927	154712	132717		152880	323268		131579
1-linoleoyl-GPG (18:2)*	Lipid	Lysolipid					291976	145375		173952	302730					230705	264351	358123	391827		67834	78182		213845	216262	294181	75672	139771	74858	319091	484781	182644	87971		94288				259780	91019	167871	59389
1-linoleoyl-GPA (18:2)*	Lipid	Lysolipid				HMDB07856	181880	496306	247820	190289	214908	421364	229535	172178	164823	243315	168566	148298	159098	316722	263679	225690	143357	168303	228609	362299	337700	227459	391494	129171	276126	401454	163213	344687	395110	267677	185327		280512	505447	236734	127829
1-(1-enyl-palmitoyl)-2-oleoyl-GPE (P-16:0/18:1)*	Lipid	Plasmalogen				HMDB11342	1748679	1569091	2048346	1558149	2261080	1163561	2380243	1479823	1353220	2173146	1667706	2011456	2267310	1540640	1.79959e+06	1244721	2375468	1493932	1.95236e+06	1791956	2169152	1439992	1.99951e+06	1770361	2714034	1626464	1482487	2493656	1470024	1662318	1612446	878873	1.97429e+06	1146910	1623068	1162597
1-(1-enyl-palmitoyl)-2-palmitoyl-GPC (P-16:0/16:0)*	Lipid	Plasmalogen	11146967			HMDB11206	4366958	1538470	8.14782e+06	7166118	5374157	5662251	6564704	3477906	8535150	9292196	4962632	10052302	5293736	8243273	4789404	5413674	11044588	6805509	4274053	1117420	5908348	6198861	4126180	4713048	7268527	2976222	9527598	10841647	5045325	12305777	7.44299e+06	8.33608e+06	4566738	7201332	12300802	8100123
1-(1-enyl-palmitoyl)-2-palmitoleoyl-GPC (P-16:0/16:1)*	Lipid	Plasmalogen				HMDB11207	395939	236195	925388	1190942	907376	521085	918828	532742	768442	1159643	642794	883987	577110	973348	389790	574133	1428558	1111569	617304	303278	975493	1129619	639118	726936	1153252	556612	410339	599048	274448	686256	555337	786884	178463		610092	690368
1-(1-enyl-palmitoyl)-2-arachidonoyl-GPE (P-16:0/20:4)*	Lipid	Plasmalogen				HMDB11352	1614721	2168805	1622081	1531564	1143084	1002671	1.91113e+06	1428966	1043012	1451166	1078463	1788887	1382872	1245842	1735928	1329301	1712480	1336975	1.98913e+06	1727836	2294022	1539898	1215461	1329065	1790336	2043636	669528	998245	819136	982818	877692	597584	897046	484322	683547	599691
1-(1-enyl-palmitoyl)-2-oleoyl-GPC (P-16:0/18:1)*	Lipid	Plasmalogen					10064079	2101502	18888724	16972046	12895435	15245218	17188966	7446002	23637190	24002696	12697876	20210372	7910751	20283104	12509395	16097938	24819890	16556695	9318385	1881747	13877122	12077163	10217302	12158403	17163540	7159591	18897684	21231826	10748536	20617862	9967363	18559224	9255129	15397474	24518880	15342358
1-(1-enyl-stearoyl)-2-oleoyl-GPE (P-18:0/18:1)	Lipid	Plasmalogen		144371-68-6		HMDB11375	6212038	11997590	7321340	5625382	7936911	3916693	8991024	6033485	3583450	5600096	5802631	6052455	9376731	4269541	7858407	3124397	6349667	3935331	6491736	9164090	8597796	5.83152e+06	7373702	5075259	7884355	6.85674e+06	2654758	4264470	2608919	2870860	3466459	1406955	5131700	2350491	2.76448e+06	1992899
1-(1-enyl-stearoyl)-2-linoleoyl-GPE (P-18:0/18:2)*	Lipid	Plasmalogen				HMDB11376	11671342	18768772	12153548	8653883	14095919	6131449	15634279	10122957	6985946	10737375	8815208	10986647	14194787	7359166	13660705	7638060	9757840	7904970	11244501	19987472	13132189	8628564	12705818	9109990	13759972	13009548	7.15797e+06	11366323	8417663	7759683	9732908	3816766	14397544	7078836	6573655	5456808
1-(1-enyl-palmitoyl)-2-arachidonoyl-GPC (P-16:0/20:4)*	Lipid	Plasmalogen				HMDB11220	18639726	12155202	17890024	19765526	18401378	14116293	20904100	16492936	20665968	19934252	15332368	22040304	14029829	18469766	15441204	12841285	31082596	17940998	20044086	11616144	21998638	20908214	18535440	18730346	21337328	18272606	7038022	11891284	7287296	8256375	5604722	9957214	7314153	7076313	15430067	9075597
1-(1-enyl-palmitoyl)-2-linoleoyl-GPC (P-16:0/18:2)*	Lipid	Plasmalogen				HMDB11211	18803776	9375363	22005252	24688488	29865700	12756126	41058892	18006816	27087830	34809876	20048912	24636854	14930625	26512366	17725032	26072934	30160428	27016076	17697736	11740850	23737494	23464452	20610118	15997645	35417868	17723916	12812083	16154074	6535974	12329036	10467997	12178836	8172350	12018081	14695673	14022326
1-(1-enyl-stearoyl)-2-arachidonoyl-GPE (P-18:0/20:4)*	Lipid	Plasmalogen	9547058			HMDB05779	69712992	70659728	50074396	50755684	43306536	38753448	70235480	56141904	41321336	44369500	48829680	53604564	50108296	30938504	66265364	40065600	46738444	35662068	62927228	63122124	64502996	54165216	50202032	51144196	65747616	62589664	24776710	41620680	37122468	29505030	29905212	16439199	45370180	23223314	29660028	24162678
1-(1-enyl-palmitoyl)-GPC (P-16:0)*	Lipid	Lysoplasmalogen	10917802			HMDB10407	3282007	2608684	4561028	4832686	5085058	3239648	6.48384e+06	3632607	5469345	5650834	3.33799e+06	6141199	4303357	4765855	4198979	3698484	7554178	11281827	9485446	2651842	5161252	4072981	3.72371e+06	4622462	6612748	3.32406e+06	5079173	6819493	4252977	4692101	3629164	3967904	3837582	4986902	6025783	5862103
1-(1-enyl-palmitoyl)-GPE (P-16:0)*	Lipid	Lysoplasmalogen					952812	1272834	1119030	1240117	897264	1760379	1687680	943062	1197617	1180541	1112241	1416593	2190705	1169993	1534845	1148487	1600208	2192445	2483068	1040167	1.74198e+06	961504	1306628	2087978	1.9612e+06	1117169	1588293	1986841	1482958	2021820	2820434	1212729	1591221	1339825	1897866	1918188
1-(1-enyl-oleoyl)-GPE (P-18:1)*	Lipid	Lysoplasmalogen					995019	2199237	1410442	1363434	1369861	3459990	3658038	1645176	1523022	1211894	1910398	1473217	3865800	1665603	1770299	2190984	2000353	2300096	2245363	1519457	2768953	1253955	2314267	3935021	3537664	1622307	1642282	2658265	1867155	2893340	3835398	1694698	2394770	1512391	1618201	2510662
1-(1-enyl-stearoyl)-GPE (P-18:0)*	Lipid	Lysoplasmalogen					5835665	6543606	5692197	5350040	4115305	8793635	8141127	5922387	5782221	4755974	6395397	5455064	13287864	3815084	7.99406e+06	6579771	6582188	7910554	11736247	6126263	8.01447e+06	3.86079e+06	6505175	10125352	8.08547e+06	7.3039e+06	5149257	9106530	9048253	7734029	10857358	3.55474e+06	9622617	4946687	5060501	6567534
glycerol	Lipid	Glycerolipid Metabolism	753	56-81-5	C00116	HMDB00131	5569529	1853035	4803262	8.2272e+06	5630326	7781498	9501773	4574113	13062984	12600245	3105917	2549899	4717665	9558218	3243484	7031410	17010896	5974593	6108245	2462367	7931212	7826626	6585698	6063378	6956837	5413275	4363902	5928019	5933653	2881948	2869770	6616199	2957332	4893375	5224421	2743998
glycerol 3-phosphate	Lipid	Glycerolipid Metabolism	754	29849-82-9	C00093	HMDB00126	882674	258796	1.01294e+06	1.11796e+06	1.3125e+06	1.79189e+06	1.35188e+06	1.05945e+06	1.03166e+06	845172	1.26213e+06	1.02408e+06	952796	1.14838e+06	1.64495e+06	724758	864756	979925	1149570	319344	1.15594e+06	1.36293e+06	1.30795e+06	1.10997e+06	1.1058e+06	517469	1363253	1.24874e+06	1.65761e+06	1.89101e+06	880314	1.00985e+06	1.77867e+06	774030	1.2349e+06	1.25554e+06
1-palmitoylglycerol (16:0)	Lipid	Monoacylglycerol	14900	542-44-9		HMDB31074		27113492	2164566				3109847		4227207	3677614			12454260	5354884	3.53293e+06		3.78478e+06	2861250	4095578	7.17432e+06	3399214		2283577		2593631			2987981		3411078	3455436	2583837	1646114
1-oleoylglycerol (18:1)	Lipid	Monoacylglycerol	5283468	111-03-5		HMDB11567	5215045	41589352	2697990	3951497	3027164	7057258	2475023	6243964	2893105	3024587	3432870	2803235	23473708	2311680	2827376	5195799	2477032	2417667	6008690	15256857	2758933	2661596	2146292	7394981	1774889	8110940	2329660	3353994	4767842	2311441	3.23963e+06	2542883	2166556	4338147	4.05204e+06	3.19586e+06
1-linoleoylglycerol (18:2)	Lipid	Monoacylglycerol	5283469	2277-28-3			5092085	30158444	3567611	3734983	4886279	7825056	3802612	5350208	3.95079e+06	3504470	4460370	3124528	17807496	2946457	3948597	6133801	3129147	3663511	5912789	17196020	3398980	3193693	2751277	5263555	3118131	10095653	4402514	3540610	7135480	3345057	6070377	2563034	2790584	5827050	2897250	4138296
2-linoleoylglycerol (18:2)	Lipid	Monoacylglycerol	5365676	3443-82-1		HMDB11538		2925407	389944	481890	389539	704701	595673	676618	493046	489088	497864	482212	1530567	573556	587085	361641	382481	588548	607784	1783653	337852		438569	985016	419662		531491	468641	808171	375618	690846	350498	315817	735377		584750
1-linolenoylglycerol (18:3)	Lipid	Monoacylglycerol	53480978	124151-74-2		HMDB11569	367918	1116250	262257	219027	187568	433637	140413	279520	271901	164935	216851		753266	295985	221930	309617	193486	244093	434936	472866	197658	302192	191859	408876		251793		266710	329195	328491	310796	206225	213160	371060	102690	308628
1-arachidonylglycerol (20:4)	Lipid	Monoacylglycerol	5282281	35474-99-8	C13857	HMDB11549	1127349	1671394	1038717	1840155	1171910	965078	1937136	1059532	1874115	1170095	945639	606660	2338899	785063	1310591	1054700	1600555	982889	1312249	1194161	1230429	1455584	682726	1575329	1778659	1405551	477493	573955	1456163	439721	526184	604558	343467	553350	824691	619427
2-arachidonoylglycerol (20:4)	Lipid	Monoacylglycerol	5282280	53847-30-6	C13856	HMDB04666	179330	281762	137508	352595	297891	303467	340576		270060		320488		322608	245096	293169		243765	128838		246606	139075		198998	387616	307796	296274		150541	225117		133128	295205
1-dihomo-linolenylglycerol (20:3)	Lipid	Monoacylglycerol					99855	502283	191678	217195	227676	191675	133076	150919	264550	193600		89698	356632	123367	232025	203127	232002	164631	90212	357437	149877	170605	111356			205340		113129	190222		131479	69937				86049
linoleoyl-linoleoyl-glycerol (18:2/18:2) [1]*	Lipid	Diacylglycerol				HMDB07248	240995	4178421						318716			62743		1009179		174610	263714			441717	2631714				127082		671375	139803	168897	380703	121074	430489		193027	165596		107353
sphinganine-1-phosphate	Lipid	Sphingolipid Metabolism	520	19794-97-9		HMDB01383	502054	664429	265296	243535	274215	401940	510868	312198	468963	260388	394907	293953	324560	382891	348866	827152	254716	300785	368630	591212	579994	343641	429011	398708	475175	429050	429217	387714	326328	335485	310146	218124	306460	464609	259132	296817
N-arachidoyl-sphingosine (d18:1/20:0)*	Lipid	Sphingolipid Metabolism	5283566	104404-17-3		HMDB04951	5067101	8876717	3878702	3258730	2215966	1481774	6690873	4267464	3396219	2923212	3.90536e+06	5878891	5746419	2251650	4869819	4441663	3211293	3675729	4237301	3792488	5593567	2533264	2311074	2325217	4962466	4911147	4.12958e+06	7197747	5090350	5457204	4340705	3145690	9549720	4688814	3108744	3649805
N-palmitoyl-sphinganine (d18:0/16:0)	Lipid	Sphingolipid Metabolism	5283572	5966-29-0		HMDB11760	1100965	2455523	728916	578487	535760	690412	1322148	684970	583420	615270	549135	963153	1864797	538795	1158833	1063800	606999	332149	716082	2222092	779413	547035	443360	827431	1112559	926123	635825	899430	1077462	460303	575640	175678	984568	725968	593419	294877
N-behenoyl-sphingadienine (d18:2/22:0)*	Lipid	Sphingolipid Metabolism					1.76165e+06	2.44966e+06	1190464	1350453	841637	527600	2583916	2273331	1324172	1086338	2292510	2.3648e+06	1.97714e+06	1119552	1277773	1720200	1439418	1845322	1.57519e+06	1116276	1998338	1059758	1.01343e+06	802847	2.0365e+06	1992755	1150408	2048847	2078645	1824857	1268622	1305371	3032823	1207192	1.00347e+06	1482860
myristoyl dihydrosphingomyelin (d18:0/14:0)*	Lipid	Sphingolipid Metabolism				HMDB12085	1199751	1165303	1083425	1012512	1046087	1182693	2201850	1055553	1245572	1245465	744347	1212171	801202	735208	1673075	1294584	1194383	921675	920078	1055776	1.37623e+06	871654	810669	1173100	1399776	819928	1406121	1923033	1049473	1729434	824094	802388	1.4905e+06	1512868	1481402	1054277
palmitoyl dihydrosphingomyelin (d18:0/16:0)*	Lipid	Sphingolipid Metabolism	9939965				40797952	36281588	36433528	42849092	32163212	36103052	55948932	30664768	37439536	42042864	29119440	50419776	31215864	31462114	50001204	43930504	38463816	37278280	29207568	35615872	38799436	29928388	29711424	39441200	44590216	28138448	28023614	42267256	26582628	35901052	21473996	18491338	30579942	32999646	35525168	24885192
behenoyl dihydrosphingomyelin (d18:0/22:0)*	Lipid	Sphingolipid Metabolism				HMDB12091	18532730	12929294	6134922	6002887	9454385	10444400	18908564	6638679	6.40935e+06	8832743	7097944	11780534	7180415	5095156	20226818	11836427	5114377	3336980	7024519	19084464	8347832	5887881	7415559	12590063	14971163	9271764	7555082	9713757	8545253	7124716	3970439	1584419	10171444	10743053	6086457	3346242
palmitoyl sphingomyelin (d18:1/16:0)	Lipid	Sphingolipid Metabolism	9939941	6254-89-3			401878592	471586816	445424512	445814688	390042944	338468384	522014848	371242304	382064160	449484320	375173728	537645888	400449728	416360672	458581440	410720160	467431328	457832544	374960064	379511360	500237376	377509568	369401888	400109632	456484800	345288256	291206080	362073504	314829216	388749376	257653728	282830848	362345568	335107392	384395200	315723360
sphingomyelin	Lipid	Sphingolipid Metabolism	6453725	85187-10-6;85187-10-6	C00550	HMDB01348	92275104	93756416	109551352	105316112	81399056	74680296	113218520	74345632	109260752	108880160	86441088	129624808	56060784	80064056	98370992	107379304	112608512	119207040	87598752	67996512	86210376	81256352	76369872	74745128	95599864	66097292	70261896	93107664	80326168	75152224	48368676	62285492	72205448	77435632	87847368	62892840
behenoyl sphingomyelin (d18:1/22:0)*	Lipid	Sphingolipid Metabolism				HMDB12103	207939568	208403872	183624464	147367424	135842384	135990224	278503296	148852704	159086208	179209184	148098144	220093584	121255464	113530280	210050192	237666224	154547504	159797856	137306448	144609472	226224752	145827648	129978536	147426720	225677120	138931632	172191280	218153856	171627840	214028736	112250072	120995696	233533312	225209984	173660240	171976272
tricosanoyl sphingomyelin (d18:1/23:0)*	Lipid	Sphingolipid Metabolism				HMDB12105	395184352	375770912	329669216	229759616	209134528	195312384	558233792	250979424	253541824	274121696	239022912	329944352	186630688	160664224	386566560	472561536	239345456	225405456	225008912	214933616	448216896	257339232	210500096	227186448	378986176	242048720	311788800	424476320	319696768	367311424	190008160	170342608	430040608	418442400	296444192	276983328
lignoceroyl sphingomyelin (d18:1/24:0)	Lipid	Sphingolipid Metabolism		60037-60-7			254501456	191362160	230947856	168042784	150270496	145028560	387231584	142441936	186919296	207028528	152961920	262982720	123924528	127018560	258141680	336171680	182058928	168419264	129640800	132742672	278784352	156730080	150317056	160471376	265675696	127978456	227055056	308456960	217721104	293668800	119533880	121459368	301369408	334060128	213405728	197735520
sphingomyelin (d18:1/14:0, d16:1/16:0)*	Lipid	Sphingolipid Metabolism	11433862			HMDB12097	23150496	25966928	27041608	21978656	23263260	20075408	41242900	23989876	23946530	24863478	20698684	28551116	20199392	20076358	22708794	25914282	28975920	25628748	18541852	14317220	34011804	21332212	18289518	20243132	28860928	17315276	23767272	30714742	20875680	31411308	17624660	21016080	26286884	24799110	29810772	25959028
sphingomyelin (d18:2/14:0, d18:1/14:1)*	Lipid	Sphingolipid Metabolism					1937804	1746080	2254266	1911534	1154950	1443008	4919825	1895700	1800439	2027730	1600307	2977699	1321441	1826704	2024961	2616001	2146184	2290517	1.21449e+06	971560	3067607	1649313	1080789	1529404	2790429	1430693	3171905	4102387	2734921	5259698	1612965	2776509	4889566	3406766	3227509	3255171
sphingomyelin (d17:1/16:0, d18:1/15:0, d16:1/17:0)*	Lipid	Sphingolipid Metabolism		121999-58-4			88374200	90669976	80731048	69603416	61687168	50903908	141785152	91205104	74526336	71825680	72355952	99151736	57251412	50828012	71362712	82227648	86267008	74746256	67925440	42385408	106254520	64622624	46083356	61311560	99600032	63231968	62368924	69581440	48602464	75514960	45055232	46364216	64042000	55389624	79101672	68278064
sphingomyelin (d18:2/16:0, d18:1/16:1)*	Lipid	Sphingolipid Metabolism					106758600	111440248	95172104	111585168	74086296	77790904	139779328	105784544	98213872	96282680	105577720	148983168	76980768	95839952	95151928	110864512	111119704	122772376	91596552	81467168	116803000	100760736	84109880	88172416	125313320	96304856	46667544	60592412	67552192	76811664	42590424	60441396	66712196	58434152	79414344	74139912
sphingomyelin (d18:1/17:0, d17:1/18:0, d19:1/16:0)	Lipid	Sphingolipid Metabolism		121999-64-2			88163264	77991760	87536576	86864248	66753432	57698632	97919576	84017816	83697768	87967200	79415288	107070528	54528948	59361672	84279528	89566616	91476192	87800672	70851536	47445828	66763452	65521416	51984356	57741160	76745488	63522580	50155312	68169320	59526784	60565784	41054116	40407852	56670372	55062080	63906576	55632296
sphingomyelin (d18:1/18:1, d18:2/18:0)	Lipid	Sphingolipid Metabolism	6443882	108392-10-5		HMDB12101	41632068	38709824	39281784	42141304	28714000	28291856	50240392	33589604	46188424	45388996	48190064	59937080	25723710	38134200	32076692	40648284	46173272	48183168	35177808	26143856	32052840	31828550	31426464	23476126	44813672	31140992	15798847	19970624	24613862	21273928	12875442	18959824	19073748	18305286	24322872	17778888
sphingomyelin (d18:1/20:0, d16:1/22:0)*	Lipid	Sphingolipid Metabolism				HMDB12102	71387160	61782680	83876984	71788896	53896312	57284264	104324600	58902736	71847648	72665968	62469376	96736184	39780360	51315192	80120560	85859840	76757856	72536816	55800584	39191144	83039120	58365144	54255504	57625432	75915768	51017744	87334424	108280688	82657464	133884384	57724600	76318336	97729296	89416944	92470608	95436496
sphingomyelin (d18:1/20:1, d18:2/20:0)*	Lipid	Sphingolipid Metabolism		222403-67-0			4977513	3292764	9495129	7614787	3867815	5281075	8029588	4905878	8728074	7358745	7541283	11424145	2738291	7388280	6187025	6452833	9149872	11654683	5630852	2413421	7.91698e+06	5128222	4969569	4909475	7.94737e+06	3731832	9638769	8832892	8135637	14874245	4859256	11430429	11237888	8919864	10010413	11308529
sphingomyelin (d18:1/21:0, d17:1/22:0, d16:1/23:0)*	Lipid	Sphingolipid Metabolism					55271208	41979808	48805272	33204720	36173048	27180220	80229568	43135100	38271916	45765112	37539048	51121992	26431116	29123180	48060988	63390580	41308896	38604048	31658640	21683816	60534168	34113216	28895084	34041808	52508840	32542840	66858968	64115292	44287316	79742136	29518256	37726976	73621832	68286088	58213748	58895772
sphingomyelin (d18:1/22:1, d18:2/22:0, d16:1/24:1)*	Lipid	Sphingolipid Metabolism				HMDB12104	46258880	34708556	54757200	49074440	37222464	38342336	78199928	42363676	54646880	55700824	54264800	72182656	26223300	47163528	45402480	66418052	54722300	65227652	32858434	21281614	55789704	39460444	36234656	36194060	57044272	33792156	62680408	68831256	58835740	89416352	35377640	63453112	64955632	61796604	71054512	79696376
sphingomyelin (d18:2/23:0, d18:1/23:1, d17:1/24:1)*	Lipid	Sphingolipid Metabolism					163948768	121180592	152278336	119134912	87953488	81626840	273714784	128791016	141589536	140946752	157257120	192569952	78968840	105261376	127888680	209637824	138803632	149381424	81427352	63349536	193655392	124272528	85081864	87926752	182712704	102971168	174364112	204955888	201725520	233178032	89607880	136243856	260215776	210430304	198631760	204590864
sphingomyelin (d18:1/24:1, d18:2/24:0)*	Lipid	Sphingolipid Metabolism		94359-13-4		HMDB12107	555975936	473586016	540261632	488845568	360730048	376928288	740149120	374294784	466299360	519185504	441677568	688502464	330553440	391864864	505621536	645229248	489647872	510958912	292494176	334447200	598354688	409800608	378941344	394345120	631780480	328864128	617640576	736440704	635507840	787593152	373145696	455417440	763629504	739037056	654536448	593203008
sphingomyelin (d18:2/24:1, d18:1/24:2)*	Lipid	Sphingolipid Metabolism					108260344	65006940	135672480	123516560	86499520	86950336	141514928	66605924	126455512	127094488	121095288	179692576	51338952	115188056	79581688	147537072	131274864	154019456	70835152	42859140	112873280	101599936	87125848	83831656	110102448	71736944	156790816	169881888	140377520	230965968	84862664	162742320	158079872	148049376	176166272	187837312
sphingosine	Lipid	Sphingolipid Metabolism	5353955	123-78-4	C00319	HMDB00252	251209	729533	155536	210137	248748	457919	315572	364407	216740	174530	281486	124313	465193	263430	265164	307783	170417	243490	253568	417233	304338	366024	433481	422307	341055	726262	142137	417398	319060	226717	534819	174031	460889	332253	182165	182219
sphingosine 1-phosphate	Lipid	Sphingolipid Metabolism	5283560	26993-30-6	C06124	HMDB00277	3954105	7369780	2979118	3692763	3830440	3700224	4769656	4453758	4.07757e+06	3108736	4007953	3020621	4252754	3857158	4869713	4399414	2958526	3873127	3194699	5788502	4552953	4137826	5733617	3717246	3907700	5444868	3469400	4064562	3648808	3613665	3578158	2783383	3260680	3569457	2676981	3497009
N-palmitoyl-sphingosine (d18:1/16:0)	Lipid	Sphingolipid Metabolism	5283564	24696-26-2		HMDB04949	12130833	29265254	11169314	8647868	7086320	5981328	21750420	13582661	9490288	7696139	9852287	16261935	18724076	6790248	10859006	13645166	8944199	9575766	10531190	16747167	15252461	7267112	8095125	7073116	15906978	13765601	8468462	13296525	10913244	11547376	11211689	6202713	13311626	9053252	7.67664e+06	9541009
N-stearoyl-sphingosine (d18:1/18:0)*	Lipid	Sphingolipid Metabolism	5283565	104404-17-3		HMDB04950	19396288	32299856	12300692	10350535	8358229	4670973	19999340	15886629	13262981	9941636	14540710	23213364	17225576	6506787	14095174	15223143	11157250	10904134	15636982	12646147	16917830	6834043	8.28028e+06	6605011	15043150	16605540	4010774	9581614	9610076	4388998	6121454	2833875	9074103	4941067	3854926	3.2439e+06
N-stearoyl-sphingadienine (d18:2/18:0)*	Lipid	Sphingolipid Metabolism					2075413	2556997	1378731	1211935	766224	504942	2599460	2022250	1512680	1251197	2293898	3058458	1701267	1010762	1042330	1964663	1286435	1494602	1618823	847611	1922261	855494	799476	690402	1857306	1957769	386600	876006	1256493	618968	606125	434180	971811	451390	463195	403356
glycosyl-N-palmitoyl-sphingosine (d18:1/16:0)	Lipid	Sphingolipid Metabolism					7032060	11127150	9765153	9293420	6092082	3732633	11317712	6001004	4884932	7463075	6109883	10273966	8808753	8116886	7461975	8.36907e+06	6514430	7288139	4530896	6948601	9574262	6431221	5448072	3.9897e+06	7229895	5446009	4734383	11470160	6171353	8834410	4821428	3997029	9897567	7198018	5356814	5484485
glycosyl-N-stearoyl-sphingosine (d18:1/18:0)	Lipid	Sphingolipid Metabolism					2351185	3357443	2672241	1945303	1999692	1141342	3257492	1865927	1442403	2178650	1790930	4.00084e+06	2319268	1638918	2098931	2964820	2278234	1799405	1430854	1597731	2998907	1336734	1614804	1285293	1897875	1674035	1065533	2820598	1815999	1686407	964358	749036	2487799	1630784	1356286	1107013
glycosyl-N-arachidoyl-sphingosine (d18:1/20:0)*	Lipid	Sphingolipid Metabolism	6321358				1222808	1278303	1424290	957557	948719	790466	1790688	835554	912203	1090042	1.04686e+06	2250527	1031137	779302	1130221	1635015	1213937	1012219	762430	760558	1736731	705872	975532	893472	1067713	820766	744874	2330154	1335333	1588721	638336	558175	2359581	1424653	956138	827717
glycosyl-N-(2-hydroxynervonoyl)-sphingosine (d18:1/24:1(2OH))*	Lipid	Sphingolipid Metabolism					1386230	1909625	1.96287e+06	1.52169e+06	902956	555583	2362512	1355636	1054003	1336082	1170542	2515593	1521125	1510443	1073161	1593676	1351047	1396421	782826	886001	2190891	1372926	796763	661242	1494650	1301780	1147304	4122440	2202438	2.04377e+06	841431	1338555	4558161	2234283	1131056	1396248
lactosyl-N-palmitoyl-sphingosine (d18:1/16:0)	Lipid	Sphingolipid Metabolism		4201-62-1			15481646	29112520	26472166	23026312	12238576	11065276	31120664	18590992	12099744	18782712	14688586	22898508	20418070	21040276	19088864	10394767	16356752	16953728	13104607	14256989	28316436	17557284	9916731	8645572	17288168	14356045	12080743	24089458	10802563	25750936	15291983	16813198	17428504	9061173	12237469	16610941
lactosyl-N-stearoyl-sphingosine (d18:1/18:0)*	Lipid	Sphingolipid Metabolism	10260120			HMDB11591	4497138	6435247	6296808	4.10997e+06	3298113	3035948	8294926	4421116	2638851	5669979	3263029	6462054	4496671	4309138	4624295	3158921	4803501	3741232	2555726	3434526	6717712	2497961	2887928	2990389	4406440	3445664	2001337	4897575	3231043	3239532	1722550	1725731	4.14441e+06	2320210	2579824	2262252
lactosyl-N-nervonoyl-sphingosine (d18:1/24:1)*	Lipid	Sphingolipid Metabolism					1.92836e+06	1684979	2109953	1395116	799429	1116369	3428583	1318072	1233039	1880686	1174751	2609380	1003227	1447380	1352003	1762394	1820148	1356284	817842	1051146	2350458	1258870	768067	1113465	2086688	948263	1709446	4402799	1634733	3021967	920432	1479629	2555470	2.01069e+06	2128154	1745107
sphingomyelin (d18:2/23:1)*	Lipid	Sphingolipid Metabolism					6516815	3249993	8924749	7572365	6155962	4695834	10786562	6790000	8123887	9049507	9231531	12045662	4079206	8044477	5496785	10065986	8526024	10201594	2996375	1877551	6689637	5647382	3.96195e+06	3414317	6246258	4393024	13005201	15231880	13062167	20025648	6944587	13876767	14175574	12531774	15293689	16163799
sphingomyelin (d18:2/21:0, d16:2/23:0)*	Lipid	Sphingolipid Metabolism					6804083	4.04752e+06	7371783	6983586	3945673	4272610	9844880	5962400	7593171	7.97854e+06	6785521	11161369	3823427	6811251	6384559	10099584	6917724	9680401	4058670	2034311	5925153	5309379	4054181	3489071	6649026	4738259	11628794	12940744	12164455	18934002	5551153	12137937	18008752	12060366	12999943	14638155
sphingomyelin (d18:1/20:2, d18:2/20:1, d16:1/22:2)*	Lipid	Sphingolipid Metabolism					479169	362546	644893	507450	513584	561789	671898	353162	575498	619617		719796		574243	453258	483524	562068	1002127	502013	248661	669207	343052	464347	328273	953058	275016			396224	411224	150441	575194	304989		480146	341085
sphingomyelin (d18:2/24:2)*	Lipid	Sphingolipid Metabolism					997649	642536	2817296	2320375	1.88869e+06	2487389	2104812	1142738	2947078	3535425	2606624	3738185	1026745	4115843	1352556	2.8351e+06	3497581	4837993	958914	376123	2539566	1571530	1.8091e+06	1398149	1935276	1165217	5582444	4772675	3347741	8483542	2421819	7800341	3004028	4059232	5054268	6779583
sphingomyelin (d18:1/25:0, d19:0/24:1, d20:1/23:0, d19:1/24:0)*	Lipid	Sphingolipid Metabolism					20670698	7.40068e+06	12881898	13850384	7161887	10191565	19177500	6.85195e+06	15172581	8956839	11804178	12070744	7559591	10438332	15497343	28232838	10556346	12826134	7098058	8738517	10614121	9582959	6160649	15379217	14586430	5304323	15653404	8740392	12190304	9635785	5595503	5908543	15059952	21236812	12572148	12567884
sphingomyelin (d18:1/22:2, d18:2/22:1, d16:1/24:2)*	Lipid	Sphingolipid Metabolism					719746	430586	1.7408e+06	1456050	1345711	1490497	1937481	793091	1775030	2162459	1444043	2192040	598098	1.94655e+06	963943	1649728	1915260	2800714	812593	391204	1377438	894383	1034070	986276	1363314	583263	3060605	2563349	1714919	4303536	1641018	3.43656e+06	1709067	2338044	3256135	3.44804e+06
sphingomyelin (d18:0/20:0, d16:0/22:0)*	Lipid	Sphingolipid Metabolism					9652954	16260161	5794482	5621808	3.92829e+06	6268300	15962520	6.22686e+06	4731092	4943148	4244710	6470068	3039130	2895764	15250561	7822556	3.7357e+06	2862963	5021160	11151332	6335517	4120580	3.41524e+06	5904332	6992339	6725138	3.64783e+06	6857445	3321706	6.08159e+06	1.98043e+06	1220601	5105880	5587270	3020552	2356087
sphingomyelin (d18:0/18:0, d19:0/17:0)*	Lipid	Sphingolipid Metabolism				HMDB12087	45901896	60413048	25136248	26292910	33002616	28313120	45122748	23642078	29457428	28969474	21624922	41185632	21415390	16339858	71703128	32782076	18180260	14813777	26697484	66752256	19456560	17798268	20400348	25007104	28360092	26004596	7406211	15191088	13483770	9518247	6416074	2988753	12429573	9740871	8732009	4611647
sphingomyelin (d17:2/16:0, d18:2/15:0)*	Lipid	Sphingolipid Metabolism					1.78276e+06	1286290	1.66635e+06	1456458	839958	970291	3478207	1459574	1350520	1415081	1294408	2420387	1090530	1216690	1339140	2190386	1525106	1681187	982851	687573	2132297	1187769	801814	1041470	2175428	1076529	1494512	1123610	1088170	2161754	794158	1204770	1481322	1464603	1807466	1705391
sphingomyelin (d18:2/18:1)*	Lipid	Sphingolipid Metabolism					6.42187e+06	6098959	6451892	6438885	5885729	4.09782e+06	11918434	6991405	6.99039e+06	6986465	7.68314e+06	10043951	5564326	6541666	4900581	5945865	8.24388e+06	8040729	5430213	4719876	7414445	5184182	5065964	5094211	9674546	5829725	1395224	1252319	1901911	1801721	1222516	1.74782e+06	1439879	1431735	2595504	1.83109e+06
sphingomyelin (d18:1/19:0, d19:1/18:0)*	Lipid	Sphingolipid Metabolism					38215540	30265032	41158292	31021416	26139848	22713340	47988536	27191094	35927924	36362360	26938936	49623204	19818084	24257424	38420760	44727496	33930148	35173032	23083636	15692226	32966988	24882266	20350712	22033030	30979388	21751628	41475216	53863112	41066960	63392280	22615404	31619936	54946704	46057032	46504000	42135848
N-stearoyl-sphinganine (d18:0/18:0)*	Lipid	Sphingolipid Metabolism	5283573	2304-80-5			2175422	3736540	1127136	891753	912874	887151	1579595	1098139	1262927	1144753	955359	1540735	1813167	728075	2356589	1269265	903108	435583	1626965	3080789	1189745	639755	696689	1116582	1064099	1537393	284376	761197	840875	123527	301863		595385	337606	325377	78420
lactosyl-N-behenoyl-sphingosine (d18:1/22:0)*	Lipid	Sphingolipid Metabolism					1540632	1649499	1731302	1071760	576956	902903	2.49537e+06	956681	802310	1561003	892670	2.04375e+06	1011505	996513	1246919	1289096	1240649	963473	763132	994994	2037822	803975	720718	992134	1468927	841910	1009019	2836166	1198965	1808422	582997	759986	1926244	1370212	1241135	966961
lactosyl-N-arachidoyl-sphingosine (d18:1/20:0)*	Lipid	Sphingolipid Metabolism					1955993	1728561	2947405	1146476	1078413	1186216	3225901	1343793	984529	1880713	1138567	2.82885e+06	1349376	1221429	1466670	1201323	1864076	1304210	1.04046e+06	909883	3303179	923569	914014	1285582	1739790	1203111	1008523	2959243	1.43484e+06	2251036	801176	838497	2161452	1242232	1.42714e+06	1122637
3-hydroxy-3-methylglutarate	Lipid	Mevalonate Metabolism	1662	503-49-1	C03761	HMDB00355	3619785	3.92567e+06	8489973	4996761	8518584	5364954	5390635	4411121	5402562	4995940	2.93818e+06	4815330	6803222	3.80844e+06	4.35696e+06	5308004	8402871	4.46789e+06	3120259	4.2858e+06	10480554	5.0465e+06	5128180	5.11151e+06	4798747	3.42536e+06	5457956	4569256	3.72726e+06	5.70692e+06	6.45451e+06	6258581	3.68549e+06	3.81876e+06	5420824	5017868
cholesterol	Lipid	Sterol	11025495	57-88-5	C00187	HMDB00067	225572688	433351200	182774144	107631480	150723008	105028568	253273408	151878768	120628592	168212896	121749936	177592448	273869760	111694792	212056832	160585792	134328192	131654592	197823952	326553312	253517024	117593808	155246416	112506304	211337200	182567920	116007456	223972272	201594368	129324320	124910240	92356152	305176096	205632992	118535424	105087040
7-HOCA	Lipid	Sterol	3081085	115538-85-7	C17337	HMDB12458	467013	255532	366548	389134	342289	360589	265878	476871	499721	350256	265202	244100	326132	284480	289606	251547	306046	391451	445702	260102	303486	445963	150513	311938	297570	423527	630765	737737	357366	393971	469502	483918	466313	315387	377069	524082
campesterol	Lipid	Sterol	173183	474-62-4	C01789	HMDB02869	531357	907366	254953	76367	409468	124883	532675	155170	207154	268098	191935	232744	194561	68336	315981	711352	421037	111423	400832	796843	398051	98117	219638	200280	284328	104382	207143	418818	208374	212523	130451	89544	477086	443939	185333	116574
cortisol	Lipid	Steroid	5754	50-23-7	C00735	HMDB00063	28773	74963		15091	98898	105170	39344	55930	18526		39761	48742	42183	39392	84963	38681	78643	49999	50522	90857		57239	69628	34108	57529	80506	78487	43717			40541			27849	28986
cortisone	Lipid	Steroid	222786	53-06-5	C00762	HMDB02802	40626	21574	148626	19078	39972	26887		14359		48416		19815		43318	27218	37057	29901	29321		25767	365156	17248		28481		37269	26082	79027				32221	110378	55603	31817	20984
cholate	Lipid	Primary Bile Acid Metabolism	221493	81-25-4	C00695	HMDB00619	246035	354270	483283	72024	270790	161284	168773	782316		236833		2748420	57522	69586	1700321	632627	222463		378461	2249191	1439487	41442	274248	129756		828003	1794707	464887	1.03914e+06	2373711	95432	1833248	13562021	531380	238039	44727
taurocholate	Lipid	Primary Bile Acid Metabolism	6675	145-42-6	C05122	HMDB00036	1648174	3.82558e+06	314396	1702766	11563667	1354610	1624500	4164645	334558	435109	215408	959150	2880853	1349007	4822346	461873	335623	257484	1288899	18111158	447944	1807675	494433	307807	994984	4169164	468892	8.28297e+06	1925713	407729	400170	400800	4177985	303110	203735	518835
chenodeoxycholate	Lipid	Primary Bile Acid Metabolism	10133	474-24-9;474-25-9	C02528	HMDB00518	1181201	52595	1.94711e+06	162188	126272		318946	243267	213788	613188	69814.5	384934	623503	417302	655582			1237325	507097	120497	440402		20933.6		72645.6	212638	442569	326383	216459	192957	120009	465160	1.62582e+06	312660	213224
taurochenodeoxycholate	Lipid	Primary Bile Acid Metabolism	387316	6009-98-9	C05465	HMDB00951	314054	594976	46585	156457	1385558	207800	339396	863083		92252	24403	132166	257976	165574	877179	114102			262150	2802515	40835	281044			242090	729907	144176	933355				51814	487171	100427	35366	111152
tauro-beta-muricholate	Lipid	Primary Bile Acid Metabolism	168408	25696-60-0		HMDB00932	489689	764887	183478	257550	302438	360290	234126	690307	101077	262698	129936	576840	433345		1490997	306846	809157	251081	296064	475299	103629	355239	54187	66548	329818	1942526	275765	467812	510989	64305			866451	75370	120260	138937
deoxycholate	Lipid	Secondary Bile Acid Metabolism	222528	83-44-3	C04483	HMDB00626	536618	405672	652352	73200	141541	168516	213306	637515	357652	627836	291404	589152	115294		973619	726697	124717	146596	581420	153178	981380		160767	170545	223932	772278	982240	515591	682122	749173	179510	180661	5710030	1013790	205883
taurodeoxycholate	Lipid	Secondary Bile Acid Metabolism	2733768	207737-97-1	C05463	HMDB00896	1699495	4818535	719020	866022	3104784	924574	1754375	3169640	328765	753291	227722	963768	1001387	110761	6584002	967661	430045	248168	748148	3266816	319544	1377198	128542	114516	1053198	2668594	889486	2182358	490446	225738		115478	2671523	567422	177313	712261
taurolithocholate	Lipid	Secondary Bile Acid Metabolism	10595	516-90-5	C02592	HMDB00722	86579							236684				81192			579549	86221			160842							518862	260854	257028	112868				382872	110379
ursodeoxycholate	Lipid	Secondary Bile Acid Metabolism	31401	128-13-2	C07880	HMDB00946	133987	67044	53593	49801		119367	51561	135282	178692	75290	132002	53810	30897		290559	196267	50386	112197	116882		107922		80652	55888	71043	46398	147092	121800	202573	58336	33081	25674	1299263	216103		34107
tauroursodeoxycholate	Lipid	Secondary Bile Acid Metabolism	9848818	14605-22-2		HMDB00874	43216	47890	17409		34611			52586							266859	60691			39342	84968								146354	35133				259229	38883
taurohyodeoxycholic acid	Lipid	Secondary Bile Acid Metabolism	119046	38411-85-7			264388	149687	130722	243097	203941	297031	184355	706058	166531	143040	246734	209376	92058		745758	244230	138692	263751	214583		112941	125289	45489	56872	122912	425877	310343	366130	221139	108547			869206	225384		152571
7-ketodeoxycholate	Lipid	Secondary Bile Acid Metabolism	188292	911-40-0		HMDB00391															60066					55491	54729						19135		26467				401373
ceramide (d16:1/24:1, d18:1/22:1)*	Lipid	Ceramides					335484	553135	362426	277335	295227	176791	580523	335787	302767	223901	426208	367533	407597	203327	187043	384761	296530	428925	309499	195683	337804	152882	179511	216662	406614	222985	502703	590920	411515	544057	516149	406977	645268	483856	378851	530170
ceramide (d18:1/17:0, d17:1/18:0)*	Lipid	Ceramides					2508553	3188978	1528308	1070232	1001163	655704	3045850	2341218	1380709	1236723	1.86916e+06	2718202	2068464	801617	1353540	2160884	1448396	1290803	1786075	1277144	2280117	848569	846742	811942	2027341	1916169	788408	1393534	1.40046e+06	736556	1047497	464822	1.53122e+06	986414	687896	701256
ceramide (d18:2/24:1, d18:1/24:2)*	Lipid	Ceramides					3966046	5484128	3725832	3699366	2479361	1668228	6959073	5124937	3761991	3085127	4948601	5671118	4639236	3122896	2906431	4187221	4134552	4784050	3951722	2955748	4772741	2838048	2718773	2258535	5659290	4971142	4301305	6645933	5968587	6647113	4821304	5120529	7265992	4195514	3968798	5394533
glycosyl ceramide (d18:2/24:1, d18:1/24:2)*	Lipid	Ceramides					679461	605115	1011963	707086	548606	368778	1336423	574121	582923	905019	641384	1333663	412598	550198	676888	1065372	807232	726034	327554	242160	1141747	584575	472538	385224	813287	465272	588039	1075529	959931	1118042	427090	705776	826157	645971	726760	754639
palmitoylcholine	Lipid	Fatty Acid Metabolism (Acyl Choline)	151731				1273350	5929020	6410091	9325032	7359297	9064392	11449103	8766910	10130785	7638928	12284242	9936640	15385480	8968570	13388020	1585824	3584211	15643465	12436796	23041764	11377497	9022180	14275029	14490083	13038325	11111074	7673382	9576619	13127352	3336067	6919328	7199758	4260842	8924023	9646384	12179684
palmitoloelycholine	Lipid	Fatty Acid Metabolism (Acyl Choline)					53198	333777	665759	844418	483819	684025	1079443	567982	699151	576494	835735	576048	1094124	656512	1052335	105212	229242	1175379	963920	1632058	1297548	993987	902034	1149856	1366444	803473	596013	835514	1334146	171934	475055	696370	388285	851376	613141	1005948
oleoylcholine	Lipid	Fatty Acid Metabolism (Acyl Choline)					1010311	4564422	6480888	9486224	5336618	8519209	10689635	7086907	8741776	7.11188e+06	9448914	7231631	13505951	8415955	10867401	1146440	3643201	13469348	9807703	19234712	12137810	8715796	10954474	13505195	12590081	8446478	6240465	7.68984e+06	9557650	2340158	5.32199e+06	6667674	3558119	7716239	7127180	10449110
linoleoylcholine*	Lipid	Fatty Acid Metabolism (Acyl Choline)					1542938	11783795	9744806	13266884	11213119	12495021	22092284	11296983	16140784	12456324	17116020	13541871	25097624	14669064	18868172	2371581	4504950	21614352	15005216	46187972	18366616	11910142	20210974	19519352	19586266	14781992	10512467	12953280	18267272	4868515	14184101	11298067	7436548	15646468	13540019	17945558
stearoylcholine*	Lipid	Fatty Acid Metabolism (Acyl Choline)					2299985	10797104	9032816	16177512	9761381	15655566	19804224	14424153	16592225	12004176	19046844	12962167	19138286	13100789	21503056	2650765	5922544	23450236	24493696	40079848	17793508	15706184	20696882	23012260	25428188	16665378	15415260	21014096	31145084	5998845	13696274	15129731	9424332	19007750	18054574	25248124
inosine	Nucleotide	Purine Metabolism, (Hypo)Xanthine/Inosine containing	6021	58-63-9	C00294	HMDB00195	12854744	13067231	6533651	12063927	21275834	13223405	15452502	16132070	14004561	14294556	10385049	11945441	16974552	14394501	14204755	18992678	9652295	11016505	15804680	11730278	12343797	12208959	20514700	19135382	19259264	12417550	14742474	14968260	12226239	12862840	16669857	11307359	16388936	19561472	9530509	16182920
hypoxanthine	Nucleotide	Purine Metabolism, (Hypo)Xanthine/Inosine containing	790	68-94-0	C00262	HMDB00157	10536074	16956410	3.82818e+06	6971554	5420031	10304599	9265251	7.93616e+06	5276763	4.16294e+06	4825429	3551848	9101560	4327618	5379015	6324557	3339681	9390958	11197220	14245223	7.51411e+06	8230211	10356751	8108216	9722256	10981098	4270858	8.01134e+06	6020901	9740224	13489819	3844056	4540906	7.10107e+06	4802471	9254002
xanthine	Nucleotide	Purine Metabolism, (Hypo)Xanthine/Inosine containing	1188	69-89-6	C00385	HMDB00292	13578549	25641492	12572052	11319972	15892543	17766518	18566604	13443201	12997453	7.46509e+06	12047912	7.87335e+06	20230266	8515794	10613696	7711172	12112588	11403901	17663032	21613192	14968729	11727767	16954810	8388898	11161430	20059426	8957357	13216522	9529273	16037362	21667988	3.53513e+06	11599742	12670268	13562651	11039605
N1-methylinosine	Nucleotide	Purine Metabolism, (Hypo)Xanthine/Inosine containing	65095	20245-33-4		HMDB02721	1.38887e+06	937002	1.94206e+06	1.31945e+06	916082	2735564	1.2935e+06	1.27681e+06	1.39731e+06	1.12221e+06	1.4034e+06	1.59461e+06	2.44417e+06	1.28158e+06	935878	1.77965e+06	2.33914e+06	1.23687e+06	1.26224e+06	1.36993e+06	1.89812e+06	1.48415e+06	1.39153e+06	1.36071e+06	1.10429e+06	1.27929e+06	1.19658e+06	1.55707e+06	935363	1.60584e+06	1.28203e+06	1.13217e+06	1.22435e+06	2531392	1.70177e+06	1.60788e+06
urate	Nucleotide	Purine Metabolism, (Hypo)Xanthine/Inosine containing	1175	69-93-2;120K5305	C00366	HMDB00289	6847047	5754474	5493777	6613317	8257783	9720496	8.12884e+06	7.15457e+06	6588513	7.015e+06	5683505	6488703	6414733	8052550	4837441	5758959	6444573	6344092	7600742	5179278	6684444	6051727	7621853	6923183	5160026	7.66705e+06	4973696	8643240	5006033	6498404	6422783	6232299	5271928	5648152	6857282	6355740
allantoin	Nucleotide	Purine Metabolism, (Hypo)Xanthine/Inosine containing	204	97-59-6	C02350	HMDB00462	41688876	51689080	51535796	40195648	42527224	49620432	41211996	54613684	44227096	36314236	42952928	47795284	53783388	31701366	45235724	52578064	45253840	41404552	42332860	56796656	60909184	39664352	51663536	44907880	40423996	55109632	42426400	47810228	47785304	53944764	38218388	38698300	49623092	45876308	48106036	46786572
allantoic acid	Nucleotide	Purine Metabolism, (Hypo)Xanthine/Inosine containing	203	99-16-1	C00499	HMDB01209	264871	500072	558074	436479	365429	376525	363798	538639	398218	246316	469021	406009	487512	265136	368121	491091	426370	448455	481135	644080	709590	436049	473737	799584	404162	674624	415609	462612	423943	380378	367432	366803	277270	475370	502798	497923
AMP	Nucleotide	Purine Metabolism, Adenine containing	6083	149022-20-8	C00020	HMDB00045	130503	254886	254314	355157	138599	275546	1.06945e+06	131047	4275528	4.38319e+06	1.09012e+06	4527304	936228	15463286	2.83455e+06	9940926	1.66535e+06	285397	221624	234896	279017	281489	510470	426045	2602444	153095	3.23728e+06	220592	303450	202769	422337	19490188	253521	123618	649215	510166
adenosine	Nucleotide	Purine Metabolism, Adenine containing	60961	58-61-7	C00212	HMDB00050	85037.2	157301	191481	1.04807e+06	892440		2.47885e+06	57443.3	4.38573e+06	9378081	1452090	4.19486e+06	711961	8445239	15538364	8633783	5.15174e+06	164382	255633	395404	277839	861484	277821	168580	2991017		21633168	152980	367603	89518.8	371934	10681918	3235147	249841	919557	571699
adenine	Nucleotide	Purine Metabolism, Adenine containing	190	73-24-5	C00147	HMDB00034	1387715	2.04228e+06	1538658	2.08568e+06	4.30889e+06	1.99123e+06	2.35548e+06	1.82546e+06	1.87571e+06	3.225e+06	1.62421e+06	1.4006e+06	1.894e+06	3.13306e+06	2.32844e+06	1.9654e+06	1.84974e+06	1.51573e+06	1.51428e+06	3.86634e+06	1.6393e+06	2.43922e+06	1.72466e+06	1.59524e+06	2.07533e+06	1.81174e+06	2.24681e+06	2.2968e+06	1.75691e+06	920977	1.42838e+06	1.95938e+06	3036095	3.29148e+06	1.50188e+06	1.52328e+06
1-methyladenosine	Nucleotide	Purine Metabolism, Adenine containing	27476	15763-06-1	C02494	HMDB03331	1.56849e+06	1541121	1726144	1401061	1.28657e+06	1.53719e+06	1612473	1720565	1403328	1255905	1617729	1.43204e+06	1292293	1.51645e+06	1008389	1.59794e+06	1525031	1.64628e+06	1420511	1376838	1846295	1750652	1.11128e+06	1.0009e+06	1170442	1.52556e+06	1303005	1.58102e+06	1490016	1.40159e+06	1256324	1.47487e+06	1234951	1.63686e+06	1512767	1359709
N6-carbamoylthreonyladenosine	Nucleotide	Purine Metabolism, Adenine containing	161466	24719-82-2		HMDB41623	75304	46664	97644	78979	55635	76783	70148	109801	72563		56827	86581	63001	88358	67327	89061	93544	81331	68046	108099	159753	70822	63291	87176	74898	64649	67560	70299	75368	86394	77918	74099	57644	81411	79942	61112
guanosine	Nucleotide	Purine Metabolism, Guanine containing	6802	118-00-3	C00387	HMDB00133	1660564	1566074	488341	1697625	1951030	990686	1634345	1703291	1478053	1426955	941206	1269816	1832950	1258901	1616977	2276769	800128	1205560	1910851	1177107	1250013	1330910	2.0799e+06	2011394	2196289	1068250	1.77025e+06	1717677	1149893	1177600	1868385	1316002	1663881	2244925	755780	1734270
7-methylguanine	Nucleotide	Purine Metabolism, Guanine containing	11361	578-76-7	C02242	HMDB00897	5.52708e+06	5632343	8.00347e+06	5349274	5365099	8.21701e+06	6834181	7141820	5.72811e+06	5811523	3.97263e+06	5977019	7.90354e+06	6542682	6.48299e+06	9218812	7497092	6416418	5586887	5718749	9726679	5.64946e+06	6.54456e+06	5.61057e+06	5328087	6.20194e+06	5743816	6.73407e+06	4846850	6492291	6.57027e+06	5568517	7312751	9410288	7.96501e+06	6481835
N2,N2-dimethylguanosine	Nucleotide	Purine Metabolism, Guanine containing	92919	2140-67-2		HMDB04824	1.01564e+06	790618	1256520	1279233	857306	1.42314e+06	1.16974e+06	1.1849e+06	919785	1.03184e+06	941491	1.09045e+06	1.49551e+06	1226829	700454	1.37345e+06	1.15255e+06	1.18198e+06	1.06316e+06	798599	1.61501e+06	1.14391e+06	1.0863e+06	1.00643e+06	960538	1.22683e+06	879288	1.11253e+06	840651	1.30376e+06	1.04775e+06	1.03735e+06	1.0277e+06	1.59893e+06	1.37724e+06	1.11704e+06
orotate	Nucleotide	Pyrimidine Metabolism, Orotate containing	967	50887-69-9	C00295	HMDB00226	1.19403e+06	1.3019e+06	1.24036e+06	1.1361e+06	1.38761e+06	1.83971e+06	1.26189e+06	1.41175e+06	1269527	1189254	1.14291e+06	1.41276e+06	1402966	1.10597e+06	1.20228e+06	1.31586e+06	1.51179e+06	1.69605e+06	814832	1.24499e+06	1.19638e+06	1.11312e+06	984440	1593750	1.15512e+06	1.34125e+06	1.02789e+06	1.31371e+06	936464	1.78163e+06	1.41423e+06	1.41849e+06	912881	826579	1.54079e+06	1.61757e+06
orotidine	Nucleotide	Pyrimidine Metabolism, Orotate containing	92751	314-50-1		HMDB00788	254637	835592	380174	315202	248278	545957	277731	527646	144978	278573	256241	384911	347256	166351	190104	265359	329044	178522	252065	657074	235905	297636	251903	345916	210791	276560	135768	329649	263420	561306	298615		199847		404697	288520
UMP	Nucleotide	Pyrimidine Metabolism, Uracil containing	6030	3387-36-8	C00105	HMDB00288			77469.9	129117	49247.7	338064	156020	33960.5	184883	119034	325490	115636	232080	261373	451532	227710	172629	69912.6	147109		52438.4	119302	378010	202181	245603		187485	91050.4	345119	155245	309375	231114	309384	101167	181686	219497
uridine	Nucleotide	Pyrimidine Metabolism, Uracil containing	6029	58-96-8	C00299	HMDB00296	1370707	2899420	415038	978687	1536113	1887228	1000439	881568	1469769	490393	1167644	639549	2364664	584409	1603979	1070667	1209605	590598	1809000	1289532	517796	595570	2152129	2193039	928538	370026	1187314	676665	1223483	820869	3527445	807774	2.37329e+06	1256213	1378477	925775
uracil	Nucleotide	Pyrimidine Metabolism, Uracil containing	1174	66-22-8	C00106	HMDB00300	902295	1.95256e+06	1.2417e+06	995585	1.51057e+06	2010210	806865	1648161	595281	400258	802693	443868	1.06365e+06	634973	768698	531938	558650	1.1721e+06	748073	1.67821e+06	1.91208e+06	1.21867e+06	1.12969e+06	1.11678e+06	809580	2.18932e+06	470671	1.38659e+06	1.13968e+06	1.86404e+06	1.2228e+06	618293	1.02888e+06	823624	813387	946135
pseudouridine	Nucleotide	Pyrimidine Metabolism, Uracil containing	15047	1445-07-4	C02067	HMDB00767	4273268	5005289	4626577	4073045	4042001	4896272	3919224	4692182	4341962	4178002	4195458	4243815	4753244	4097207	3.83652e+06	5090458	4082562	4458573	4556892	6331350	6.65679e+06	4439600	5261882	4283454	4054832	4774371	3936286	3640000	3948671	4178458	3459425	4220009	4230021	4270621	5143508	4393114
2'-deoxyuridine	Nucleotide	Pyrimidine Metabolism, Uracil containing	13712	951-78-0	C00526	HMDB00012		119303	41987	46170	93096	112214	71312	76289					54161	136658	77460			56731		92712		78813	159854	77075	51368	98395			51242			108378	90775	89231	60599	58037
3-ureidopropionate	Nucleotide	Pyrimidine Metabolism, Uracil containing	111	462-88-4	C02642	HMDB00026	21559756	21682404	34499368	19749864	28981164	24776152	20893550	24107144	10402130	16703049	22628992	19906800	35150572	32138432	12611154	17529484	13783231	16631480	21608360	17724692	31874766	21647482	26134300	19598508	24119826	27145504	16307414	28852986	22242202	23194756	32307464	27390594	16809802	27802806	18075598	19918676
N-acetyl-beta-alanine	Nucleotide	Pyrimidine Metabolism, Uracil containing	76406	3025-95-4	C01073		312205	328968	424761	342443	321347	513878	234330	221488	309129	400182	296729	414892	415551	436518	185048	345510	269641	372866	259770	346622	409472	293399	374599	403325	249294	477735	307181	481760	461597	257737	335822	270868	279954	352405	301856	369732
CMP	Nucleotide	Pyrimidine Metabolism, Cytidine containing	6131	63-37-6	C00055	HMDB00095	38244.6	147933	80103	138178	65999.4	290003	138704	96006.6	130270	60972.6	221235	71106.3	272470	169772	232446	198780	124039	72053.1	177380	89603.3	121746	82493.5	333329	265567	152631		143470	194790	314617	160449	406983	121075	236811	119056	151272	172649
cytidine	Nucleotide	Pyrimidine Metabolism, Cytidine containing	6175	65-46-3	C00475	HMDB00089	8530152	11607145	6606308	7881027	8316833	10459492	13388063	7.75527e+06	11987842	5603795	10080714	9619549	10285776	7.25683e+06	7.87243e+06	9942461	7.86018e+06	7.177e+06	9046742	8676395	8.12617e+06	8203470	6816024	6.83047e+06	9610546	8.16437e+06	7375256	8320695	7701770	11313463	10705923	5848093	6263898	7.91521e+06	8025220	6.25081e+06
cytosine	Nucleotide	Pyrimidine Metabolism, Cytidine containing	597	71-30-7	C00380	HMDB00630	196610	787294	831278	118560	161850		1.621e+06	452213	272093	145912			291763		156860		608656			370550	1.15507e+06		262802			189826	654200	158943	293938	872268	217074		1.16417e+06	238160		234707
5-methylcytidine	Nucleotide	Pyrimidine Metabolism, Cytidine containing	92918	2140-61-6		HMDB00982	2041567	1644272	2492796	2158938	2761632	2065586	3204698	1633877	2109899	2591667	2059946	2651917	2277514	2195276	2356770	2464845	2326320	2932161	2060633	1.51237e+06	2424793	2443346	2233107	1876565	3348269	1580870	2008351	2082341	1629033	2552200	2516318	2378722	2215667	2119507	2247622	2543419
N4-acetylcytidine	Nucleotide	Pyrimidine Metabolism, Cytidine containing	107461	3768-18-1		HMDB05923	192945	114497	350537	237385	277289	506128	194363	254894	282591	417993	262451	228821	219519	252458	188967	279652	351963	135314	198864	277822	340369	322759	429796	207491	276411	208163	243906	484301	115516	397178	103982	170612	725932	247248	296488	118725
5-hydroxymethylcytosine	Nucleotide	Pyrimidine Metabolism, Cytidine containing	70751	1123-95-1			7686909	9559353	6.54921e+06	9983131	6.05349e+06	8.03604e+06	8214307	6.61729e+06	6.20656e+06	7648631	9725873	7286278	3.08848e+06	4.94299e+06	11641235	5247764	5.03857e+06	5873698	6524115	11307462	5.32791e+06	9105042	6502750	6.1548e+06	6738001	6.65793e+06	5.87545e+06	9679506	11553045	7373720	3.8336e+06	4590052	13928235	5.56784e+06	7246912	5.99794e+06
5-methylcytosine	Nucleotide	Pyrimidine Metabolism, Cytidine containing	65040	58366-64-6	C02376	HMDB02894	164257	319141	658480	124750	151870	118494	457256	671881		336722	155242	265356	141591	80428.9	213113	226848	360059	316700	265443	154568	691292	42577.8	225959	60603.2	107409	185309	460995	86104.2	259416	430032	184549	121862	253110	284435	146680	285407
2'-deoxycytidine	Nucleotide	Pyrimidine Metabolism, Cytidine containing	13711	951-77-9	C00881	HMDB00014	15385220	16091909	11787752	17192736	12465854	23797092	18584382	16285640	15356233	14661665	16937524	15405756	12649773	17608210	11755600	27170616	16939824	15646795	17799458	13448249	6.90944e+06	15956733	12710731	13364274	19072632	15766381	12862565	13304547	12590657	14167666	12260049	14389278	10970283	19377334	18203690	20252656
2'-O-methylcytidine	Nucleotide	Pyrimidine Metabolism, Cytidine containing	150971	2140-72-9			2544610	2441924	2.36231e+06	2949181	2311743	3300532	2.80103e+06	2.49966e+06	2.47953e+06	1.46989e+06	2.09652e+06	2701684	2.63237e+06	2.21572e+06	1.66358e+06	1925773	2.70596e+06	2.65349e+06	2.27665e+06	1.36552e+06	2.2315e+06	1.82706e+06	1793243	2.51087e+06	1.96772e+06	2.19529e+06	2.88222e+06	2.11185e+06	2.29901e+06	2464074	1.84767e+06	1.87561e+06	1.99503e+06	3.0208e+06	2.98071e+06	2.50824e+06
5-methyl-2'-deoxycytidine	Nucleotide	Pyrimidine Metabolism, Cytidine containing	440055	838-07-3	C03592	HMDB02224	1.80461e+06	2.31441e+06	2.96196e+06	2.63972e+06	4254080	2.89283e+06	2882142	2.46258e+06	2.48803e+06	2.45977e+06	2420590	3.12853e+06	2.76201e+06	3145428	1.84323e+06	2.33738e+06	3.0683e+06	2792091	3.10008e+06	1526645	1.58461e+06	2.06924e+06	2244703	1755352	2736552	2.12715e+06	2422228	2.43524e+06	1.50822e+06	2.36512e+06	2.42402e+06	2223126	1.58299e+06	2.34234e+06	2.32505e+06	2.19149e+06
5-hydroxymethylcytidine	Nucleotide	Pyrimidine Metabolism, Cytidine containing		19235-17-7			32280724	39592688	28647028	42967592	25257824	32580074	36039024	27137744	27410120	39401840	40379464	32771578	15512871	25323084	43637616	25068004	22650476	27257044	30242020	46058520	26076160	41208256	34721144	30978264	34070912	28488048	28192644	41380880	48422976	31044476	20417012	23115120	57127904	26230696	31769228	27259160
5-hydroxymethyl-2'-deoxycytidine	Nucleotide	Pyrimidine Metabolism, Cytidine containing	169016	7226-77-9			5263948	4817593	8097005	6646167	13371350	4614110	10335976	4799914	7369998	7944520	5274009	9173977	9890017	9425123	6249784	6282799	8130491	10285351	6996251	4181391	8524618	7878872	8913704	5520322	12057288	4459190	8276845	6293725	3911403	9504041	10006821	9352475	6674444	6724005	8.12294e+06	6930589
quinolinate	Cofactors and Vitamins	Nicotinate and Nicotinamide Metabolism	1066	89-00-9	C03722	HMDB00232	380284	745629	1.42104e+06	538329	712647	690344	535362	509915	592681	447424	821000	304827	389183	395812	400428	853681	398360	495194	647739	883394	947440	511687	488123	597772	376340	835482	783390	1.12352e+06	699823	535242	415384	232264	526417	639494	488017	693366
nicotinamide	Cofactors and Vitamins	Nicotinate and Nicotinamide Metabolism	936	98-92-0	C00153	HMDB01406	34739208	15601470	36828192	29884352	8056999	20378280	23249446	30576438	31233834	19963022	43443088	25725924	8096132	17794772	32388290	51066932	41822912	56660188	30548646	7.03553e+06	20855974	27650098	10320305	14213345	20303636	22402092	32023446	11297390	31632836	26214254	8564182	23863750	32847156	31051528	22022888	41387124
nicotinamide riboside	Cofactors and Vitamins	Nicotinate and Nicotinamide Metabolism	439924	1341-23-7	C03150	HMDB00855	280344	410086	294786	145010	268742	228195	147587	211420	96426.6	210632	139210	118724	341992	83119.3		303944	178443	108016	283163	350539	284830	158440	128281	145700	183406	201165	168821	173832	75628.5	202999	220294	100719	101367	316412	237609	204391
1-methylnicotinamide	Cofactors and Vitamins	Nicotinate and Nicotinamide Metabolism	10129985	1005-24-9	C02918	HMDB00699	22132284	25751172	43131700	25204250	14168090	26210552	29934440	29598792	29855248	25769666	32766392	30520394	30113170	31107378	14276890	31470452	38517920	29615854	21559936	11676788	45234944	20309206	14337588	20459028	15625826	17491288	31623406	27019820	23446520	30136306	18191078	16955948	16678470	30178714	24173384	25484778
trigonelline (N'-methylnicotinate)	Cofactors and Vitamins	Nicotinate and Nicotinamide Metabolism	5570	535-83-1	C01004	HMDB00875	31569224	42544972	66455088	51242816	28916564	57933612	100007368	79561856	51004916	53480964	32855646	49313580	73599032	70439344	52833416	77109544	66790440	39135112	25528542	31788124	59655140	31871182	55646568	24369304	33088214	39860568	33789896	29345098	12722521	36493376	30888564	24723660	78584592	32073708	35227368	21327594
N1-Methyl-2-pyridone-5-carboxamide	Cofactors and Vitamins	Nicotinate and Nicotinamide Metabolism	69698	701-44-0	C05842	HMDB04193	128214	320441	319128	204449	121220	213118	179503	227969	146782	177949	173053	170915	927882	231585	101124	225496	218440	186159	83002	337549	339394	162876	382272	167513	110266	131840	150066	140702	185454	184660	333039	146806	147617	142734	159489	163068
riboflavin (Vitamin B2)	Cofactors and Vitamins	Riboflavin Metabolism	493570	83-88-5	C00255	HMDB00244	30716	32391	63477	58453	76260	98437	97393	85003	62387	95718	51306	78247	75886	41260	66779	106370	62940	38194	66950	58967	96404	81650	102635	93175	99360	111308	101066	116856	70395	66475	37379	58888	163944	138988	61908	78112
pantothenate (Vitamin B5)	Cofactors and Vitamins	Pantothenate and CoA Metabolism	6613	137-08-6	C00864	HMDB00210	31659546	51073848	43615980	32095370	24482412	34784048	27207978	18981858	39304548	26010368	42252448	21131194	90636072	30308096	48808568	27675086	26317386	27538468	36371228	69772640	21266330	24153776	24483064	28111416	24685430	23135416	16991482	31926324	22826334	15829130	30394892	23537376	65401460	21815482	24969820	25571586
threonate	Cofactors and Vitamins	Ascorbate and Aldarate Metabolism	151152	70753-61-6	C01620	HMDB00943	198772912	137406848	174796864	178674448	183062768	173128464	173580752	198291648	165933536	153520784	160658336	145743440	127056376	133621000	196055904	179016832	154964816	189165840	161337568	147881072	227845744	220540400	163638816	156668944	211034224	147785888	205085424	191819856	227869040	198514064	122702384	224319600	180296416	146794384	156457440	232170672
oxalate (ethanedioate)	Cofactors and Vitamins	Ascorbate and Aldarate Metabolism	971	144-62-7	C00209	HMDB02329	10471984	7586620	8680039	10148988	7833732	10864829	10671512	9211337	9155419	9675319	8603634	6521832	6681270	9182129	9229082	10181026	8349880	10350535	10410536	7.72156e+06	10380505	10674697	10940852	10142247	11199722	9018865	9963202	10052462	10855189	8767755	6811672	10618213	10755164	10683653	7937699	10731665
gulonate*	Cofactors and Vitamins	Ascorbate and Aldarate Metabolism	9794176	20246-53-1	C00257	HMDB03290	26080372	7.71951e+06	12045322	12601626	22649766	14780756	11525139	9726804	9946342	17296878	6917848	27284938	5418345	12845701	8087970	8718381	12685982	15335999	5.49914e+06	8887477	20371678	15321180	11590285	58876780	15314632	9403029	15659485	7.22028e+06	23848210	9840140	8.31463e+06	8.33654e+06	15068854	54285772	21711590	28801050
alpha-tocopherol	Cofactors and Vitamins	Tocopherol Metabolism	14985	59-02-9;10191-41-0	C02477	HMDB01893	429773856	594731072	222289408	231211264	263957824	244807264	338506272	328752864	237785056	258960176	260770656	323204224	400237248	267206384	355332096	364316544	246844960	218257392	332944576	560527424	183125152	150130688	187191424	175487056	222024144	292522528	254402464	348495488	298443744	278266560	240541136	186230208	391435200	373173888	218426112	180522656
alpha-CEHC glucuronide*	Cofactors and Vitamins	Tocopherol Metabolism		477200-36-5				144918	37143	51172	59376	16922	29240	88388	47272	57005	17071	61448	45367		29809	71630	28439	85156		114121							126282	190685	84401	114813	88443	70356	273273	104401	19408	219957
alpha-CEHC sulfate	Cofactors and Vitamins	Tocopherol Metabolism					601096	919651	372262	549900	992707	648593	505599	1437840	1.01223e+06	553326	222781	743557	294880	847079	753360	956266	1093369	486607	53469	896998	94001	62421	48968	61926	109003	300642	1398883	1508114	739726	608080	355895	906221	3250163	1219208	590292	667635
alpha-CEHC	Cofactors and Vitamins	Tocopherol Metabolism	9943542	4072-32-6		HMDB01518	692188	487755	266273	289243	2358677	2164972	1168346	1658814	1678238	1739182		1948232	358104	2354738	1924863	2220109	956064	635622	325721	509637	223978		297266	359330	96710	419199	362130	694524	132546	70064	106179	2596270	1225445	2460641
gamma-tocopherol/beta-tocopherol	Cofactors and Vitamins	Tocopherol Metabolism					619813	1578546	160793	218246	348396	130503	446500	491494	110374	325900	449106	395280	1190889	319860	545564	262733	141131	125832	5707526	699274	1101529	1042706	2.06807e+06	1642755	1439033	895329	103205	158845	219654	58514	85591		270813	195782		47439
heme	Cofactors and Vitamins	Hemoglobin and Porphyrin Metabolism	26945	14875-96-8	C00032	HMDB03178	1610121	16488205	2347356	315193	328931	859142	689488	869665	221465	753635	596915	316455	1573823	777586	252189	570929	633048		316683	8574404		85346	132435		141192	338593	393459	229474	221798	1706359	610448	180465	203281	367570	542848	893028
bilirubin	Cofactors and Vitamins	Hemoglobin and Porphyrin Metabolism	5280352	635-65-4	C00486	HMDB00054	5.95513e+06	1868104	6910127	5230268	3659393	4809895	7318895	3769814	6028997	4045493	4087283	4732781	2974773	5099170	2.7569e+06	6451342	8081476	3773284	4394335	2.49336e+06	2238921	5047530	2117956	3710798	4415556	3152872	4919625	3955255	3772402	4287175	2249544	4930919	3142756	4232579	5166932	2459243
bilirubin (E,E)*	Cofactors and Vitamins	Hemoglobin and Porphyrin Metabolism	5315454	114-25-0			336058		361690	331775	253824	223240	289165	175629	261135	240438	182297	282216	172195	362878	176755	464501	629063	244819	280357	36377	198929	395162	149349	199886	303122	233748	300478	304627	268299	247772	141915	244448	285052	262246	294344	100030
biliverdin	Cofactors and Vitamins	Hemoglobin and Porphyrin Metabolism	5353439	55482-27-4;55482-27-4	C00500	HMDB01008	73708	331433	287635	98435	55266	97240		59431	124203	82184	94961	52503	141340	116894		91146	175776	47108		324974	51660	142105		55603	101598	73300	89061					87295		52738	131024	59655
retinol (Vitamin A)	Cofactors and Vitamins	Vitamin A Metabolism	445354	68-26-8	C00473	HMDB00305	119085520	161703696	54129488	63175172	103967672	62728848	58995880	121106232	60986500	35626288	58687784	57003052	92971088	65741064	99462336	61031632	47425472	44485568	103813272	193859088	67634312	51868964	71385184	58470952	48045216	141032528	81360216	75299408	74496312	83593880	107573600	81438176	134733760	71085360	57379992	50565332
pyridoxal	Cofactors and Vitamins	Vitamin B6 Metabolism	1050	65-22-5	C00250	HMDB01545	7070424	5727453	9643213	6400691	6579901	5615669	7397369	5.59425e+06	7.58e+06	7030557	4.09264e+06	5.99368e+06	6943938	5.81463e+06	3.4584e+06	11835270	8057759	5141571	5379252	4.69307e+06	10320404	3478846	4366948	5.47637e+06	5.73246e+06	4062470	10153188	7414675	4521456	6532339	5891798	6.80169e+06	4.30965e+06	5889786	8.3235e+06	6054580
pyridoxate	Cofactors and Vitamins	Vitamin B6 Metabolism	6723	82-82-6	C00847	HMDB00017	20713	46886	68385	28982	52378		87373	61080		41136		54836	87232	34924	84499	87248	54777				96988		73486			48914	87661		87380	72750	69814		45297	123816	77239	30973
hippurate	Xenobiotics	Benzoate Metabolism	464	495-69-2	C01586	HMDB00714	1817815	448789	2830564	146008	1.42856e+06	216270	506249	3130965	503014	2436601	560725	1893962	610821	151016	2676724	2264506	1384062	910576	3259647	342192	996273	155591	1956259	1042781	347373	825741	1101442	1.81278e+06	2069092	2311938	150680	102155	2231049	2285102	375958	262553
4-hydroxymandelate	Xenobiotics	Benzoate Metabolism	328	7198-10-9;184901-84-6	C03198	HMDB00822	1806313	810691	1.54807e+06	2.51491e+06		1.40992e+06	1.65858e+06	1.96612e+06	2.05548e+06	1.87412e+06	814819	2734277	2.31714e+06	1.48772e+06	520081	1.9639e+06	2816586	1.90757e+06	1.49115e+06	1.10927e+06	3.94259e+06	1.76993e+06	1.4683e+06	1.14966e+06	1.44337e+06	1.47934e+06	1.41697e+06	2.32066e+06	165648	2322089	2.60296e+06	4.23704e+06	637793	197939	3.04012e+06	1.5166e+06
benzoate	Xenobiotics	Benzoate Metabolism	243	65-85-0	C00180	HMDB01870	8518039	2934021	8429290	1843654	4537884	3301945	3956940	8540737	3188491	9236284	3.07348e+06	5329646	1893652	2396876	5378911	6612043	4750889	5770392	11382772	2386373	3.73489e+06	2635224	4325540	9141776	3270854	4509246	3254145	5.89697e+06	6786303	8519521	2412005	2304649	3217208	5998168	2462898	1968668
catechol sulfate	Xenobiotics	Benzoate Metabolism	3083879	4918-96-1		HMDB59724	5847129	1999743	8.07683e+06	205896	8554618	1647516	4282493	4681534	2061776	15742894	3770030	7756239	852242	56695	12109043	8334349	5557763	2144486	4065815	445055	1621109	268345	7850975	3365347	757204	482991	1337992	3.76972e+06	2408264	2442536	1099086	469901	5172397	4267493	1480108	340166
O-methylcatechol sulfate	Xenobiotics	Benzoate Metabolism	22473			HMDB60013	1653104	701432	1.40766e+06	103375	7700292	9005094	8831129	1.74775e+06	1.42759e+06	7.63348e+06	4.05964e+06	2270186	372129	507661	4958266	1628607	965320	251410	1376277	155079	738031	40726	5863277	882936	599260	51351	1327457	1431095	325084	1558759	220857	273363	2142885	2143021	277195	652014
4-methylcatechol sulfate	Xenobiotics	Benzoate Metabolism					163416		162006		243965		34195	148946		757322	32044	124245			406724	447419	25175		221587	216105			134885	189801			16828	109138	140850				227516	552590	94273
4-ethylphenyl sulfate	Xenobiotics	Benzoate Metabolism		123-07-9	C13637		682216	605746	232364	459208	1078409	669026	891004	632004	633325	960728	690041	544282	262922	791384	406838	704924	692395	564908	894816	458093	317207	229927	693615	499092	448581	357612	670939	781319	207498	577251	202716	335223	408175	606794	533461	421345
4-vinylphenol sulfate	Xenobiotics	Benzoate Metabolism	6426766	2628-17-3	C05627	HMDB04072	56943972	33978212	23124414	33488874	54651976	30907316	57236408	41866320	44453036	64217124	43662048	43706460	22308156	50016048	35644688	45252028	54425628	32347706	67780296	29291162	26003714	22120964	47145276	35462352	38256984	27439524	54410776	73279440	28127232	52082696	26182800	31590568	44953064	50229384	48369108	37905760
3-methoxycatechol sulfate (1)	Xenobiotics	Benzoate Metabolism						35920	58707		33498	41028	468923	43699	25748		126022		49156		128952	31258	29453			67633										25678			19810		12068
3-methoxycatechol sulfate (2)	Xenobiotics	Benzoate Metabolism					60451	107312	134306	80947	115574	42285	188323	99949	35313	72250	91765	101498	118815		122264	133525	105101	26300	45492		34051		126655	77979			45176		49446	60021	64283		109496	164229	105787
methyl-4-hydroxybenzoate sulfate	Xenobiotics	Benzoate Metabolism					1.77385e+06	544322	437281	1083021	610436	1194499	3833167	1035653	3.5226e+06	1894555	1481986	742912	488882	1889715	1.63148e+06	3276126	1170670	805732	2206698	1068649	657078	176386	5442575	555130	2073517	197846	2669239	1626017	1031950	821086	745453	934102	3369702	2668205	2022538	593345
p-cresol sulfate	Xenobiotics	Benzoate Metabolism	4615423	3233-57-7		HMDB11635	1886243	1956588	1531416	1384682	3487625	4248301	3379063	3623160	1.02163e+06	8283061	4.03881e+06	1310257	1411653	2295750	3739993	5481249	4216075	1.43351e+06	2721188	514375	2308238	2.05212e+06	5928523	5.77905e+06	3247129	1838844	1693626	20637132	3416734	3091944	3.46451e+06	2529030	4333907	8572750	6076077	3476974
o-cresol sulfate	Xenobiotics	Benzoate Metabolism	11615528					376142		272507				405357		245660					140680	191634				149136				51407
3-(3-hydroxyphenyl)propionate sulfate	Xenobiotics	Benzoate Metabolism	187488	86321-32-6			146589		355040		265904			321085	48708	486189		285817			126008	344644	234894	120019	469655		121147		546837	463180		67492	172261	232765	491743	435101			365351	912826	290367
3-hydroxy-3-phenylpropionate	Xenobiotics	Benzoate Metabolism	92959	2768-42-5			13715397	277208	6908476	687738	4.05623e+06	857530	2525523	4935294	881792	18875298	1520268	12236854	322399	171577	12504428	2739389	13140001	6222781	15015979		1085893	1364183	1704497	8399194	1698368	1117643	1798943	6270676	8360562	10690446	172202	251407	3061854	2145910	2482280	1100504
3-(3-hydroxyphenyl)propionate	Xenobiotics	Benzoate Metabolism	91	621-54-5	C11457	HMDB00375	507111		794431		584432			781051	103927	922972		598273			673158	732535	464989	276260	1440603		132483		1394306	903645	106039	276400	284930	334527	650672	1020648		145959	604062	1725296	698976	66646
3-(4-hydroxyphenyl)propionate	Xenobiotics	Benzoate Metabolism	10394	501-97-3	C01744	HMDB02199	254327		909045	45785	172311	33628	131783	197290		454482	50420	161045	89437		709920	69545	155468	80587	170222		116556		162237	259571			109530	209377	231424	338425	58724		68674	174626		137478
3-phenylpropionate (hydrocinnamate)	Xenobiotics	Benzoate Metabolism	107	501-52-0	C05629	HMDB00764	3418121	116546	1501966	206486	2489522	703465	755973	3034141	487319	2620520	504041	1768958	394945	143201	3542588	1906878	1484378	1449372	4337999		583610	364502	888615	2.01533e+06	624751	545609	519411	2289119	2217415	2790787	446393	313048	1207923	2117768	1159143	619688
2-piperidinone	Xenobiotics	Food Component/Plant	12665	675-20-7		HMDB11749	33786404	23816066	56727244	41365896	54129696	20952402	46812412	36799332	28027842	32526240	29058176	34745060	28838400	3.13139e+06	52042936	63604612	34449264	41156912	45049688	7.94061e+06	17073770	25320456	37086896	30818680	31640152	29732512	13156192	13836665	37392836	29338406	24603184	29427926	57407992	47490448	35310708	36073040
2,3-dihydroxyisovalerate	Xenobiotics	Food Component/Plant	677	1756-18-9	C04039	HMDB12141		94478	56305.9		66797.5			129841					109071							216827							117096	80532.4	202092				249509
2-oxindole-3-acetate	Xenobiotics	Food Component/Plant	3080590	2971-31-5		HMDB35514	110623	77659	180994	86951	166093	84749	274586	120653		123584	145593	116473	268323		713162	149689	102200	95594	128644		107259	22274	362049	124027	30982	128857	214407	55205	709299	210575	221231	178379	377780	176305	138524	71697
gluconate	Xenobiotics	Food Component/Plant	10690	527-07-1	C00257	HMDB00625	1.14893e+06	757909	818268	1.32059e+06	1.1428e+06	543757	645785	1024208	772478	978009	1.00756e+06	1.2179e+06		571501	568717	1.16299e+06	1.10863e+06	576128	271388	1.25927e+06	1.97058e+06	1.05238e+06	327871	1256715	1.1931e+06	807267		1.03723e+06		1.53334e+06	994834	1.4767e+06	694620	639632	856448	985802
cinnamate	Xenobiotics	Food Component/Plant	444539	140-10-3	C00423	HMDB00930	136705		64955		57357		35437	111792	33424	194653		83611			82910	77494	117318	74254	118801					59571		28022		44798	67940	96457				39988
cinnamoylglycine	Xenobiotics	Food Component/Plant	709625	16534-24-0		HMDB11621	72513		88147		93015			86738		174940		79810			170580	51294	65960	40671	187148				43793	34497				144258	102448	157462			65665	68901
dihydroferulic acid	Xenobiotics	Food Component/Plant	14340	1135-23-5				340236		273047	311061	436049	709413	149748			293012	103249	789346		180958	71990		53762				108173	1317955		186231	224957	214992		342306	621388	788712	1106162	183234	85890	97131	362263
equol sulfate	Xenobiotics	Food Component/Plant					29315766	2460015	44373896	243452	8201225	332763	7508716	20862892	25393852	38804708	5878731	14801749	162104	63488	25591604	33858032	26573386	28322862	674025		1393530	177780	118857	408980	233771	182039	224857	652515	540711	91088	41868	104119	323946	668660	293535	74605
ergothioneine	Xenobiotics	Food Component/Plant	3032311	58511-63-0	C05570	HMDB03045	13178363	13531005	6824072	10459223	10440443	5558994	10364701	7.71421e+06	9514062	4560763	10851724	10067151	6708991	8806897	5759457	7.77621e+06	7.35202e+06	6230098	13884953	9792719	9280767	10382398	7.95173e+06	4.64166e+06	10101961	8674151	9964695	8.16899e+06	6301478	6.8146e+06	4998044	6.24093e+06	5604151	8.13723e+06	7.79278e+06	6907983
erythritol	Xenobiotics	Food Component/Plant	222285	149-32-6	C00503	HMDB02994	363311	457661	460912	270671	232051	316785	290437	388272	244999	193241	314944	284262	428064	248813	412417	378002	244396	283285	289968	905780	609129	305363	417894	336181	268178	498091	307822	284033	432990	354577	329487	271877	460969	347740	310838	355556
ferulic acid 4-sulfate	Xenobiotics	Food Component/Plant	6305574	86321-29-1		HMDB29200		95860			144766	26758	125100	20271					156355							51118			374548			96013	71501		150837	82092	168868	166150	57818
homostachydrine*	Xenobiotics	Food Component/Plant	441447	1195-94-4	C08283	HMDB33433	1.10486e+06	2.34039e+06	1.35642e+06	1.70008e+06	12710227	1.52837e+06	2.2475e+06	1.73862e+06	1.41455e+06	1.3631e+06	3.30713e+06	1.18778e+06	1.56842e+06	1.59766e+06	1.27932e+06	1.08882e+06	1.80483e+06	940754	1.41469e+06	1.15019e+06	1.53238e+06	1.4872e+06	3.7535e+06	1.02525e+06	1.02577e+06	1.17886e+06	813342	1822012	1.26468e+06	1.63765e+06	681330	1.09952e+06	2532541	1.01077e+06	965085	736455
indoleacrylate	Xenobiotics	Food Component/Plant	15030923	1204-06-4		HMDB00734	26827692	3483287	27726580	451087	4782465	4310899	8994449	13980468	6055772	43234544	7.26705e+06	16215364	746865	936268	14468626	13910495	8971407	8427710	27882672	301436	10473848	2343250	10256449	15155585	11732816	1181390	25169056	35003044	47676668	30444800	977678	3.82642e+06	7016556	21870560	8549003	5033582
indolin-2-one	Xenobiotics	Food Component/Plant	321710	59-48-3	C12312		215328	669891	467144	424084		346374	630234	669893	427285	297653	660922		272782		716836	486963	221636	486605		178456	529584	529027		476180	523118	201604	760123	479222	491546		397684		996008	527701	788479	701805
N-glycolylneuraminate	Xenobiotics	Food Component/Plant	123802	1113-83-3	C03410	HMDB00833	385948	801941	382999	446339	465807	1.22604e+06	670230	686927	456613	213393	404859	414179	855166	424621	735914	596542	482278	429538	991763	631842	689614	490534	1.14991e+06	1.40088e+06	725456	779334	437511	898936	762862	1.32479e+06	1.41458e+06	492160	1.08054e+06	630995	541613	899027
S-propylcysteine	Xenobiotics	Food Component/Plant	125198	65309-79-7			863887	835496	1739420	971686	329652	1564848	1196526	82230	1066454	1343384	1121349	1210421	1140651	312775	1331355	504911	709602	887763	944253	486417	1818470	818725	439909	785723	1.71202e+06	135228	666740	886352	858200	1013899	957835	1459272	545321	477547	794565	1.00944e+06
stachydrine	Xenobiotics	Food Component/Plant	115244	4136-37-2	C10172	HMDB04827	14126835	26485294	33109976	37496672	60776576	45678952	58704548	33422198	38969904	25711858	40027000	29125600	43211076	31549174	41593780	39619780	42470376	24784582	40742796	41184192	94776144	74787080	112119432	43602216	68232672	43721684	55476964	51063888	44754988	55896244	51127408	50458844	161682672	46908092	66487144	35559020
4-allylphenol sulfate	Xenobiotics	Food Component/Plant					1524642	508619	1096517	424035	973545	613773	871226	540292	797897	3451410	632306	877873	306436	501855	1079428	3015035	1103345	516017	1751755	161675	905862	165792	92904	489234	500942	87551	246992	2018913	1059037	817172		67945	924750	1558173	886639	75154
methyl glucopyranoside (alpha + beta)	Xenobiotics	Food Component/Plant					59482	76623	41556		64084		57440	97746	81174	160651	75206	26106		117493		153250	82875		261284		281750	35760	224291	101919	95048	95079	247475	266884	157937	134704	54491	222684	187568	236026	82664	84092
4-vinylguaiacol sulfate	Xenobiotics	Food Component/Plant					57022	838412	455473	346849	135064	107193	2315795	326165	89741	184771	258731	144826	359043	304394	425356	577640	525653		140970	2543439	478113		2585243	137737	353344	76163	569976	106294	147690	494535	353141	229400	1656547	1362649	4505357	136142
pyrraline	Xenobiotics	Food Component/Plant	122228	74509-14-1		HMDB33143	111766	387194	519277	1.71733e+06	145792	175841	405317	220532	211600	174538	101168	132481	505220	257663	366097	250032	409655	324694	1.01072e+06	2.00403e+06	6.24602e+06	1.69042e+06	2.18924e+06	1144215	571432	1.73205e+06	4.97131e+06	1.75628e+06	3225355	2.52455e+06	3920174	1120368	7.94331e+06	4.17659e+06	4.16458e+06	2.90443e+06
daidzein sulfate (2)	Xenobiotics	Food Component/Plant					290093	1073020	66266	560376	246853	635039	907247	328334	279379	78569	869213	529525	623970	333118	351512	135408	745142	275717
eugenol sulfate	Xenobiotics	Food Component/Plant	180632	95480-60-7				145110	135158				110090		29136	3414166	41725	230324			72438	42735	81055		54553	50214	111602		72346	35116			69282	178608		37077		195843	649895	309405	553648
carotene diol (1)	Xenobiotics	Food Component/Plant					304386	1695791	229756	183293	427351	138809	257529	396661	180287	240820	159352	149853	748287	203270	365745	320036	434599	137258	234465	302383	268365	175940	244741	198593	108202	355432	311405	330076	204521	211388	240658	194545	669585	311109	222406	178649
tartronate (hydroxymalonate)	Xenobiotics	Bacterial/Fungal	45	80-69-3	C02287	HMDB35227	350389	380643	311110	589549	501222	292933	328806	340789	253282	491774	283577	352005	242844	495281	533134	314134	259694	321725	348413	305834	449726	228533	275380	306781	302820	268612	275972	585290	315066	374608	203050	447448	251282	294773	305092	330786
4-acetylphenyl sulfate	Xenobiotics	Drug	4684006				579431	178029	1576913	129338	341224	205625	468761	406110	83916	1895683	256874	571576	390082	91138	1057350	519616	972290	195847	1400604	216541	733808	73622	740238	789211	171665	87900	353334	914738	1883042	1041319	225827	130068	1431194	1166660	905949	166154
4-aminophenol sulfate (2)	Xenobiotics	Drug					360852	237234	280238	130575	320280	281556	383950	287439	396576	311933	424991	203184	152382	424193	271826	267329	194755		249661	123957	303937		306636	242460	193604		529709	347052	299727	311385	414118	588636	401622	397844	430261	211783
cephalexin	Xenobiotics	Drug	27447;6560168	15686-71-2	D00263,C06895	HMDB14707														28503248
hydroquinone sulfate	Xenobiotics	Drug	161220	123-31-9	C00530	HMDB02434	60162344	156723344	62807744	182999968	66019676	130057304	110378816	111646576	95849272	80932248	90955304	45787136	146279552	10129532	55185496	229380768	90803528	182788128	64118788	2677959	100114448	186069312	45414640	125066584	95958160	195988976	138014656	68743888	19574166	53667300	73801232	114367640	155781072	155620320	91583936	137203888
salicylate	Xenobiotics	Drug	338	69-72-7	C00805	HMDB01895	673940	648916	622383	824159	671829	674016	973598	560477	614562	1000053	610048	568226	795895	648121	922730	816695	471624	621960	417378	709384	348975	212003	475390	493317	221267	358610	718806	325183	250199	489868	1.11706e+06	202824	393015	1631398	500422	264093
sulfate*	Xenobiotics	Chemical	1118	14808-79-8	C00059	HMDB01448	191056400	216512272	176195568	187943488	143169120	171631968	151663840	193861696	158271712	180315200	170393472	150952736	214323216	206674064	181244384	144662560	163655888	168255440	209979408	258730336	183114640	198454304	213277408	193850240	171709376	206525392	167951888	221552224	203235744	196124736	216369520	201490384	232800064	187970384	166228912	157474368
O-sulfo-L-tyrosine	Xenobiotics	Chemical	514186				308679	617728	352155	242466	220737	442834	261552	343177	242591	216319	248562	203631	373426	240450	222466	261008	277234	247427	280145	649613	415272	240476	387696	330632	209786	358126	203668	263471	255375	296018	329644	154917	290526	254549	288144	236537
3-acetylphenol sulfate	Xenobiotics	Chemical					3367847	601000	3.19157e+06	133208	1245866	42061	612371	1098799	959879	5687519	828522	2141735		133864	3872769	1513947	990588	642996	4299935	593894	3969598	46567	2227706	822776	681267	93820	2328686	3.27689e+06	3472635	3371751	34323	185186	3029238	4406736	1630151	281418
2-aminophenol sulfate	Xenobiotics	Chemical	181670			HMDB61116	498172	1150332	1.64107e+06	777624	1180870	463266	1.8286e+06	865752	277481	881554	873037	817010	1290585	128688	1461045	785316	1036076	144024	462526	104192	798723	34733	979712	390139	103641	535395	369580	418562	455972	653211	408120	298900	904945	569318	840615	188339
S-(3-hydroxypropyl)mercapturic acid (HPMA)	Xenobiotics	Chemical	3371179	23127-40-4			377096	438554	501822	866511	747018	620316	217100	424769	282874	322087	534951	1736492	912079	337127	318668	431914	465355	386943	311096	1.04688e+06	554367	923615	353190	406400	434765	471289	4362279	388393	560767	1398694	983394	479122	857515	530786	541933	329665
dimethyl sulfone	Xenobiotics	Chemical	6213	67-71-0	C11142	HMDB04983	1.01325e+06	1.20318e+06	4610610	4444702	1.55294e+06	30577738	2.57748e+06	2.24117e+06	1611091	1.53598e+06	1162223	2.17693e+06	276803	579085	459370	976184	3.95512e+06	3450312	3.72876e+06	2.2445e+06	5461974	3.79945e+06	841826	28752830	1.8654e+06	1.53078e+06	2.02672e+06	2717510	2.16369e+06	5246890	1538545	584073	1.92311e+06	1.651e+06	4.15464e+06	2.91571e+06
ectoine	Xenobiotics	Chemical	126041	96702-03-3	C06231		1.45004e+06	1.81453e+06	3.77733e+06	4.25289e+06	790540	2.59234e+06	4.00162e+06	2.69443e+06	2.09607e+06	1.94997e+06	464413	2.74817e+06	2.32766e+06	2.0276e+06	3.25539e+06	3.43557e+06	3.92107e+06	1.06612e+06	2965479	5548919	5176876	4.37324e+06	3.40703e+06	1.72921e+06	5.13695e+06	2.93805e+06	2906232	2.34239e+06	940915	5.21218e+06	1.49381e+06	1.84973e+06	15675791	4.11579e+06	5.73256e+06	1.36671e+06
lanthionine	Xenobiotics	Chemical	98504	3183-08-02			445934	276436	375916	567716	656512	666404	411576	435423	497455	266617	653143	411238	823010	465372	222601	482000	463511	505225	443792	272647	395407		775546	449193	360693	425753	530403	578976	445080	465673	943375	441669	635005	725697	429260	665573
benzoylcarnitine*	Xenobiotics	Chemical		105450-08-6			1.15661e+06	564201	3.30323e+06	204270		74690.7	675021	1.06472e+06	501073	567274	895133	820369		132974	1.13024e+06	728692	947516	700312	1.31838e+06	284105	3.3908e+06	213500	149754	493294	441637	778562	970456	1013411	2405787	707879			2.22979e+06	772752	258611	267464
perfluorooctanesulfonic acid (PFOS)	Xenobiotics	Chemical	74483	1763-23-1	C18142	HMDB59586	1.9477e+06	222797	1.12723e+06	1.22078e+06	417506	1.03224e+06	355265	1.95902e+06	1914406	1.04714e+06	620715	3.46226e+06	1.46896e+06	2594097	592104	3015962	1.29196e+06	1.0634e+06	618856		265481	527033	125386	487412	286278	1.00584e+06	1.14228e+06	1.6485e+06	993490	1817492	2.23991e+06	3.61824e+06	770016	2.46242e+06	1.31577e+06	1.58514e+06
N-methylpipecolate	Xenobiotics	Chemical	11286529	41447-17-0			280304	758621	1.31521e+06	631865	453814	587787	1.13376e+06	803015	416392	726286	435831	743176	720461	629028	601720	802347	654185	341283	780258	637926	1.62706e+06	1.1254e+06	1.48913e+06	657300	1163907	991433	860811	808561	748816	1.26813e+06	603225	533885	3.07256e+06	801038	1.17755e+06	673218
1,2,3-benzenetriol sulfate (2)	Xenobiotics	Chemical					58026	55212	1094652		61607	57960	361478	463711	270347	222416	421992	1341435			1198164	2321926	220044	769030	315409		166846		1120802	733418	37719		71011	422856	214531		35331		886840	1.03516e+06
3-hydroxypyridine sulfate	Xenobiotics	Chemical		1955-23-3					32001				36136						52166		283456				258914	726224	704345	26754	1168635	183000	61727	215298	396902	322764	182879	488371	526885	261721	693017	690396	429526	298153
6-hydroxyindole sulfate	Xenobiotics	Chemical					2433875	2191712	1932512	1772788	2163683	2049486	3116364	3315119	2.60145e+06	3.94525e+06	3072908	2227966	946084	523935	3012497	2.7688e+06	2095132	1586028	3.29577e+06	447333	1002799	1.52888e+06	2446877	2369068	2649536	1321716	3533577	3336887	2419873	2832316	1055306	1620696	3763179	3034174	2709974	2246832
thioproline	Xenobiotics	Chemical	93176	34592-47-4			7786491	1.16908e+06	4954266	8719978	8761638	5108504	6.74405e+06	8.14386e+06	7515280	4964427	5.92354e+06	7.89514e+06	4780363	8.05555e+06	6008161	8741020	7396969	8.31004e+06	6825651	2.04374e+06	3.46802e+06	7.82385e+06	5.5487e+06	4.64543e+06	8707588	9797098	9125147	5395036	6.51043e+06	4.07529e+06	5982229	6536317	5914452	5.89522e+06	3.64321e+06	5.43955e+06
X - 07765							2368982	2342056	2795229	1288639	1315040	2476680	4816976	3404574	2716131	13952178	3335831	2506189	1728895	15091181	5205839	6432108	15552349	4456460	2223973	4934845	2972789	218372	2338071	2344619	1434339	1454574	3.52031e+06	6976943	1450234	1994235	1503954	7360755	4514271	5665696	12738193	6576478
X - 09789							365385	647396	551857	408046	963225	375452	1.02973e+06	671113	145637	660933	356717	525204	928327	123476	1422413	758602	571308	187861	321712	183217	411887		1196893	371663	52475	368336	612002	332010	316176	570830	406883	287311	1693949	1063203	603281	173677
X - 11261							372546	389025	425544	544688	104105	447893	454657	244188	488840	450551	368028	350545	502949	411988	733513	521526	459821	232438	139664	692238	481209	606259	254231	392095	440965	327093	500272	562523	618688	417223	400343	760329	762800	497205	680223	398462
X - 11308							711469	25961	382186	146914	96082	144059	205941	209753	409912	160479	108630	171238	395949	212001	142405	370772	256883	459707	266560		188315	136967		95698	193399	80332	170896	79328	84863	90894	116177	163383	41552	138189	153241	206289
X - 11334							1.42671e+06	2.45133e+06	5.49206e+06	660721	1.71626e+06	2.66885e+06	1.97924e+06	2.15796e+06	1.19737e+06	2.01022e+06	662409	2.44581e+06	3.38071e+06	1.1095e+06	3.26333e+06	8307162	4.04244e+06	1419900	1.87664e+06	5.73253e+06	2.50282e+06	558969	1.62062e+06	1135317	865169	1.89078e+06	1.84294e+06	1.71633e+06	605110	3651607	1.0393e+06	368292	4.10049e+06	2.55873e+06	1756332	1.55089e+06
X - 11357							423971	3776114	414618	336597	154910	589360	369883	527510	260434	115911	737444	225383	1.31261e+06	524746	167595	332030	185604	425381	518123	6.13138e+06	408951	350613	564803	341608	225988	949472	85953.4	343605	306821	395116	612210	280313	520540	251011	271985	789259
X - 11372							371222		537177	184784	97952	137661	225716	255389	288051	206366	204256		330435	115342		201209	296062	416452	124615		88626	152499		47763	242617		50263	61688				120802		58569		119092
X - 11378							1009597		469466			133642	90991	113593	51648	184217			396793	433566		103943		460860														155800
X - 11381							647930	1.38979e+06	4.14841e+06	2.63869e+06	6.83791e+06	3.42482e+06	2.19835e+06	2.40014e+06	1677907	2786876	1.97475e+06	3.32102e+06	2.16547e+06	1701449	1.26098e+06	1.18887e+06	1.63915e+06	1.60512e+06	964996	1.60117e+06	2.59994e+06	1960916	6717200	2.53141e+06	1913526	1.5261e+06	1.78412e+06	3.61889e+06	2.68843e+06	2.48179e+06	1.56969e+06	1.08763e+06	1.32828e+06	1.32567e+06	1.80628e+06	1509300
X - 11429							880185	964846	1124521	1.0038e+06	908685	1.00836e+06	831500	1128176	864434	857382	831392	832223	970880	814385	823775	1193721	993080	985892	885926	1269283	1595958	983655	1150880	940610	758463	1130247	808694	885377	899445	930616	897030	816417	1073866	989766	1075052	969598
X - 11441							59996	124756	205201	133948			89646	29087	90153		149717		99512				133370	63544		110221		95040			94911		156411		89559	93926	68709				212715	95059
X - 11442							78649	123273	243470	147926			91149	39716	112851		196227		104864			23147	199083	67042		97108		97967			112814		182364		87039	114723	77322				257016	112263
X - 11478							87747			72128		106195	113946		103442		60486		125160	121654	178209	78562	147800	73762	104474	137037		169409	122684	116109	89344	77544	111449	74546	78621	90073	112085	87060	52745	111361	111294	91943
X - 11522							356551	145380	389207	355618	102065	122505	353482	176551	374759	123884	215189	118542	137717	92943	62949	202607	555005	197866	187025	128455	28328	316913		52049	288155	101545	283595	237508	219168	269889	130939	178364	127517	43183	332974	128261
X - 11530							342884	171356	348449	374627	121060	85085	321902	195217	334242	121690	202427	87006	133067	63081	44303	163872	491669	201074	168096	77910	25973	325084		42329	314454	82163	282298	177821	217426	242044	119502	153577	109812	35229	311448	128168
X - 11538							7901462	3772300	15910421	7389000	4906061	8543899	7924135	9315648	10650886	10928395	3292834	5649730	9347225	8908382	3.93199e+06	8022705	11616415	10798866	7603844	4959364	23427596	16023056	8449758	9054155	12577362	10364674	4167582	13599742	5086990	3200098	4588884	5705562	2666060	4296770	11231663	5217031
X - 11540							3103684	1332302	3727940	4082932	1659436	3753282	6497255	2.05358e+06	6212834	6005831	1753335	1.95046e+06	3158868	3635269	2183637	5147747	8113719	2599055	1351713	1308533	4585966	4800040	2937398	2488952	5077787	2854223	1813246	3440429	1709979	1396863	1097954	1994175	2220837	1643834	4163642	1591611
X - 11549							926677	335825	1169892	930923	694234	888217	988692	995443	1166867	434496	521794	577213	787053	870712	746996	1001685	872107	1061328	611413	362993	1107991	1323960	567829	820045	1190116	725529	582450	387904	409520	379450	539608	746277	397571	541876	638576	669640
X - 11564							698305	843580	850721	647890	668141	843472	822431	1040585	676241	763337	641907	734115	1056929	713760	575128	919176	888940	724204	652107	900224	1116984	610687	866495	689488	583036	883404	749906	2478679	638087	1003781	896334	769403	900715	1045180	990525	759852
X - 11787							136344960	158940704	148901520	108342200	141221776	110799560	127303136	146673744	114399904	90811976	123434408	126786576	126910936	112954056	141233968	112513952	107809312	102632872	188625728	194941648	194980048	137835344	134409648	115128120	135141072	172290320	147681648	158317104	145899920	163238992	150330640	104849944	209273856	147715072	127033856	118612256
X - 11795							1.43447e+06	2.67397e+06	1.59184e+06	1.616e+06	10450219	3.53576e+06	2.90399e+06	6578875	2.75803e+06	1.02514e+06	3.44569e+06	1.69229e+06	3048170	2.0909e+06	2.77095e+06	1.2335e+06	2074502	1.6281e+06	49239648	42953188	53436608	44038140	24500738	27218680	43262232	57380632	11644814	7559302	10008054	6.89704e+06	8.25135e+06	5.65962e+06	9737599	6404473	9993701	9057364
X - 11805							494885	558682	305980	97645.1	120008	334432	253285	354856	280723	83467.7	198099	89448.2	224860	174846	197026		171626	122507	247394	505535	244175	122061	104389	149617	128016	975516		218751	187217	229445	249738		212642	547793	266537
X - 11843							26924	50695	24893	42428	94047		112530	53683			71861	37033	92697		64048	76542	35079		63896	71194	56376		477153	30758		21519	40161	135672	122222	74217	85069	28540	131990	129820	131075
X - 11852							2171055	931388	828263	726776	1429977	1175162	1440680	1335672	1460897		1564358	1166865	658978	1128319	1043704	1519494	1446741	1017879	2.07359e+06	700720	886467	370444	1532290	1135216	920351	621702	1438515	1387214	795666	1083693	605140	582077	1148414	1473868	779731	863196
X - 11905							510762	318624	1572316	585482	302295	463618	578673	1036713	664134	476782	202500	414078	1090229	1146364	220572	599620	967268	834151	341714	271817	2600027	1106448	227441	644684	1112575	1056546	324753	726869	360293	247632	864217	842138	404465	339205	511565	462651
X - 11979							383580	421173	420150	390447	341739	426478	337597	474163	312115	412952	307946	353702	540307	355474	331989	804240	387951	413883	316051	366934	544221	397312	491959	410490	350392	371200	402649	441283	285097	423480	422860	435551	583269	596496	595487	387691
X - 12015							144477	126011	150106	196977	157445	164580	279970	98912	138359	222303	109380	157666	413302	234006	105252	174271	216269	224713	115630		166731	195906	121225	151612	156369	103393	141195	216576	85792	151256	256065	248558	157812	119062	204260	209048
X - 12100							1.56395e+06	3.50713e+06	1.58619e+06	1457027	2517660	1476201	1.5502e+06	1.73161e+06	1.24086e+06	2.5092e+06	1.53044e+06	1.08899e+06	1.54357e+06	1.19655e+06	1.52304e+06	1.50495e+06	1.27505e+06	1.40629e+06	4692085	2.87257e+06	1.80445e+06	1.41273e+06	2463146	1.13396e+06	1.39891e+06	1.74133e+06	1.34163e+06	1.11874e+06	1.44124e+06	1.6422e+06	1.30586e+06	836657	1.62732e+06	1.68409e+06	1475663	1.3954e+06
X - 12101							2686260	2781389	4.33523e+06	5.9716e+06	1.61694e+06	2.29228e+06	3.54107e+06	3.19282e+06	3623356	4021901	2.11541e+06	3.3457e+06	2830847	2170308	3.18618e+06	3.81527e+06	7533025	2420852	3191552	5.57138e+06	5415843	5.36947e+06	3021037	1.99711e+06	2.77076e+06	4.66571e+06	3.36535e+06	4416922	2.88883e+06	2.72923e+06	2.97456e+06	3.32206e+06	7.30518e+06	3.58154e+06	5991638	2.07206e+06
X - 12117							7980329	5407171	6.8482e+06	7.62998e+06	2.8413e+06	7.38054e+06	2.32258e+06	16981886	5.46197e+06	3692060	4297951	4290834	8094440	3747725	5137650	4782569	5196618	4.31741e+06	6062891	8150754	8276645	6289292	4.09303e+06	5.64611e+06	2.7845e+06	20032018	8435616	8926363	12301072	7669668	11611691	8535837	11199272	9639412	8512841	6810089
X - 12127							98097	641822	445184	72100	147961	264285	122589	203274	1.76998e+06		206896	121836	221214			155905	208632		221040	562892	526967	145691	310854	489948	55391	235760		126639	105432	192383	135722		135661	171629	140541
X - 12206							1766483	1918845	2372541	2056533	1182019	1632553	2102582	2586449	1304687	2021586	1784868	2179893	2294424	1809423	1426233	2439125	1715090	1914401	1710187	1883332	2653638	1910741	1532372	1291890	1.95449e+06	2410099	1925285	1.92138e+06	1520068	2067651	2016372	1824202	2103127	2516242	1654872	1927123
X - 12212							38882		173132							1333705		352862			149601	211396	108929		107946	36231	139649			93756			44922	240663	94394				168270	451735	158169
X - 12216							29543	26713	86909	61023		19076	76766	84258	46240	123077	29302	109189	57675		36076	207132	62936	77842			69331	61983	78848	44004		27090	54008	64648		96532	47494	42690	59650	156272	38685	81232
X - 12230							77100	38541	129513		269021		169827	146232		259074	65326	200283	53727		687783	262828	110673		202163	454191	45732		277851	231928				103724	157645	70787	74597		263124	416510	95529
X - 12257							22654	374574		131001	22754	123389	168212	139271	195596	49818	243997		134216		113621	298366		234146			26189	281877		82642	167385	369796	141121	47257	71293	32718	46569	171364	492068	81430	112937	248166
X - 12263								193412		124045	202425	363078	334790	62919			183328		606010		95488					63822			1009257		64479	167771	165159		506651	580498	581668	906395	202907		60848	320253
X - 12411							158188	936095	275672	654020	159876	207599	219572	387407	720511	158605	224059	646367	232591	428768	531765	649065	258053	539162	156013	6391405	384413	573469	238413	191549	175873	301388	747844	320678	281932	938711	195526	594987	858033	639861	337202	618410
X - 12450							8924573	3097103	13320516	7214624	5623421	12483347	5.1785e+06	4974053	18992846	14689259	2.57043e+06	5136619	5246515	11619760	2574028	13329244	14950583	6985705	4330778	5423454	11277858	11516878	3757614	4774968	13303456	6910467	19984646	11395880	17805616	10825695	5480451	20678450	9700174	17618952	20650018	8453968
X - 12543							1287845	83799	2340804		1237776			1793647	456892	2653215	200325	2738816			1170311	2304973	1813778	1332725	3236454		1393286		3295507	4034685	474308	699453	1179493	1660778	2288507	3978587		296543	3464401	4494283	2716459	339688
X - 12544							123405		36546	74604	174603	54122	82656	86161		169985		140874	65779		112250	71870	142088	121455	127459								85262	68308		70278			66819	95198		64274
X - 12680							1.32596e+06	2614271	1666988	1539150	1.7313e+06	2.51373e+06	3.0213e+06	2.04245e+06	1970191	1.19939e+06	2015047	1.72416e+06	2.69035e+06	2391130	2.08968e+06	1.51165e+06	1326244	1789853	1.80299e+06	3.02085e+06	2.38423e+06	1177761	3471371	1954036	2.01198e+06	1.86954e+06	2.04907e+06	1703929	3141008	3.05549e+06	3.1249e+06	1.87903e+06	5.23581e+06	2.30667e+06	2.36482e+06	1.80143e+06
X - 12686							3.11118e+06	3.06552e+06	2932761	2.81584e+06	2.58914e+06	3.51642e+06	3.42259e+06	2.46502e+06	2.79582e+06	3111178	3030804	2.63444e+06	2.24391e+06	3416057	2.21379e+06	4.4775e+06	2762954	2.42365e+06	3.54877e+06	3.38546e+06	3559366	3.15345e+06	3.49047e+06	2.33837e+06	3.0884e+06	2.59184e+06	2.48135e+06	4.0211e+06	1744478	2.61206e+06	2.64582e+06	2390047	1936996	3.99795e+06	3.93545e+06	2.69457e+06
X - 12688							3.96773e+06	3.63651e+06	5.77118e+06	3.77624e+06	6364964	6.45722e+06	7.24528e+06	5275875	3.58135e+06	3.05971e+06	5.64969e+06	5.35597e+06	6926816	5.32226e+06	4.23123e+06	5.83248e+06	4948292	4665261	3655442	3.99197e+06	8.11618e+06	3.836e+06	6077595	4.26863e+06	5.45219e+06	4.2982e+06	3.52713e+06	2.485e+06	3.98699e+06	4295349	5.48337e+06	3.66192e+06	4579251	4.79439e+06	3.99512e+06	3.48823e+06
X - 12712							1829259	3322685	2988874	2959311	408587	2558469	3888315	3615290	3049474	2065929	1.99976e+06	1298609	3709989	714704	2327755	5055311	2429977	1301035	1833533	331912	4006189	2202107	1.91318e+06	2616224	2293555	2353834	3199202	1.77157e+06	697941	1644621	2220572	2561212	4724888	5417568	2991178	1324218
X - 12718							117969	28540	94318	41833	217611	100878	66910	294276	74588	107234	37470	141454	68103		97083	101235	172527	195060	150153		62173	50625	103013	208808	61149	85748	97438	126123	70397	130941	66665	45942	185927	140058	95988	109827
X - 12726								27307	64854			48576	61243	33371	44248	108161	17451	46510	49483		39320	101659	52629			25998	49396		40526				22124		19514	46591	43767		48962	53659	47115	13823
X - 12729							216396	43767	147156	491765	418252	149833	594478	223564	186658	295359	255175	63251	697645	54998	297716	575811	123288	475142	77385		292986	417553	904981	287955	391226		255008	271387	192700	105801	636899	61733	281842	375202	270322	351080
X - 12798							76409.9	338849	316469	366667	1.41157e+06	80124.6	233106	244947	543389	489982	391568	146150	396276	300973	702399	154554	314159	282642	350082	629337	366054	370846	1.92459e+06	242195	231619	469754	387504	480046	592962	227277	286782	174290	723786	147424	271862	267676
X - 12822							247141	125410	447766	146883	129510	156237	174007	509117	182163	178219	125704	175942	354281	313511	178076	212809	190428	343786	178149	198148	537882	179134	185186	204008	213506	432703	218062	381662	229582	230746	644918	384016	341324	231819	214069	505728
X - 12906							115740	116449	168286	78432	119736	84381	123224	180373	112892	241243	149159	101125	165176		80625	179148	166954	174437	160015		297224	103816	320566	164435	93947		177498	243503	231123	213496	188110	205846	126933	189682	147120	162689
X - 13435							109043							93144	304231	198281	82400	97039	82751		93321	184938	181784		35736		182002	151590	51384	108229		109077		172701		84410			107119		176841	89573
X - 13553							197502	152716	346710	208073	176379	311163	393706	249980	301206	377771	209569	265933	318872	382612	174286	596650	397292	199438	185486	237708	384281	157620	343474	250187	278435	178982	245889	332411	212923	262447	298374	336004	348931	450918	407779	183358
X - 13695							25156	537657	30396	421066	279487	842857	800544	233118	52300		510444	102272	1177595		106526	45962	57811		131776	183552	132827	340440	2322241	300115	293790	719509	374000	39851	538123	674087	974753	1.40536e+06	400326	100941	529106	679463
X - 13835							292428	900743	531440	325249	620483	361002	283939	818658	341415	641003	299162	335270	2366961	737092	247185	329204	568630	279318	417323	2535337	1451897	340164	946590	435154	320320	1110208	588027	810059	545709	511248	2274308	801156	1092495	482482	609854	405143
X - 13866							495006	242961	2383408	334374	178449	385899	571267	713383	545770	1251622	346453	1053685	1118800	1639343	919646	1000893	663066	937206	262817	133151	793489	145843	300155	209170	178083	391008	4269748	8077454	3.97405e+06	3358297	7.9767e+06	7140765	5530506	8.38589e+06	4315045	4368470
X - 14056							7.43473e+06	1.54674e+06	8832698	9712565	13207025	9838646	15664394	12405776	13822569	8825245	14029232	9658550	8988664	9046246	15921251	4641387	5867822	13668690	11823940	4451413	3.9194e+06	10771518	13649347	8891114	13649427	24552436	14632731	14579354	9654779	3.06281e+06	16035832	3.06572e+06	11600990	7702859	3517854	8100153
X - 14568							16898964	12611181	13976615	14480446	15046099	16021497	14065524	15290026	14386153	17185400	13233078	15537820	13403344	18899104	13895720	16068798	13535922	14698407	16177160	11195884	14632548	13987188	17805824	16618381	14296978	16677165	13704082	15378981	14889209	15410500	15217779	15885112	15233744	17626318	14409874	14785690
X - 14838							5.06664e+06	8139370	8438563	4066913	6.34727e+06	6296568	5972499	8530393	2.87417e+06	6.91296e+06	2.81878e+06	5.06359e+06	16655872	7.45636e+06	3020408	15324107	10628038	2922501	4.82376e+06	14688055	14309214	3303301	8199842	7707643	3.64226e+06	6.2452e+06	5305027	15914957	5139000	7182734	17610210	8180436	9298182	13070141	9391502	4685727
X - 15245							648243	482658	336232	190739	743185	884489	306068	482225	500592	606739	442184	254667	1135046	146460	573351	406602	167654	458269	351099	472995	537096	227729	336240	263956	281947	526981	85405	131576	263085	54828	385470	65504	197637	83195	194646	212963
X - 15461							2800055	3436314	7.26045e+06	2644634	3.76359e+06	4.33099e+06	2.15404e+06	2.43948e+06	4482475	2.02338e+06	3.84449e+06	2.36778e+06	4.33341e+06	1.60112e+06	4209244	4.64954e+06	5316371	2.82608e+06	4.0634e+06	4633775	3431600	2.76006e+06	5895018	1.81964e+06	1851982	2737262	3.16936e+06	3.54569e+06	4.64691e+06	3.79888e+06	1.9654e+06	1.44127e+06	6.50161e+06	1.75266e+06	2243335	2.8523e+06
X - 15497							79314	113732	104722	37663	116174	96273	73937	142748	32822	49571	79467	124968	112898		85018	74612	40785	26254	106923	140430	214235	47918	70265	42351		156100	53259	107187	66552	69007	107613		146383	77746	66329	43981
X - 15646							139335	121121	106476	81761	146422	107381	116195	267253	187245	208900	68245	121238	63138		194984	197949	235939	99324	102835	35162	144030	69371	88136	105482	114150	95501	231990	149806	129059	62046	38851	124106	254923	186197	77190	74577
X - 15666							1.19865e+06	795007	522774	837889	3.14211e+06	729172	862480	547230	424186	2.99627e+06	859252	602258	463653	1.15752e+06	719294	568818	659383	638858	6.20698e+06	1.16378e+06	628682	701010	3088834	1.07709e+06	798919	565312	753298	488470	763218	1.0025e+06	469260	551965	340419	1.00845e+06	817378	760273
X - 15674							345881		165424	176419	419923	480798	281963	267369	304218	328650	282491	143738	301847	157542	432536	246630	96710	347689	348947		481266	236532	421506	351487	316585	260734	138963	183686	290209	58509	177809	117689	278092	154785	147048	200710
X - 16071							3.66896e+06	4484253	2.9628e+06	5018065	4341817	3.4193e+06	4754702	6.42736e+06	3.59228e+06	3.89468e+06	3.47597e+06	2.38704e+06	3341644	3.87829e+06	5760484	3.06349e+06	3.93254e+06	2790469	4.4056e+06	6859092	2.29586e+06	4698562	3.02094e+06	4.17763e+06	3154506	5561708	6.7242e+06	3.6822e+06	4.38912e+06	4.39226e+06	4.99592e+06	4287881	8078646	5.36787e+06	5.09994e+06	3.27088e+06
X - 16124									29421		1798630		121165	44208	38772	124096		48311				144094	66283	31950	482555		383200			69310	144773		958679	240843		299503		32887	160555	307660	43990	261232
X - 16480							836221	491803	1600782	626426	570597	739219	913789	1201959	1215938	1236702	381622	666833	1286207	886994	365750	802959	989738	1066642	880088	704139	3098035	1620595	1016333	1210462	1666651	1230436	566485	2.23802e+06	1049023	469617	940922	751562	488412	561429	1243692	698449
X - 16580							918582	672992	897345	1115696	670512	1.0434e+06	1.00593e+06	761638	954888	973896	857565	1.33116e+06	688982	1.39462e+06	661337	1.14338e+06	1.66771e+06	625625	572012	946466	872631	1.04609e+06	905363	423336	796223	988626	236250	351479	371870	365348	364257	670953	199989	382955	1229139	233794
X - 16938							252569	525854	364857	470890	393255	180215	378632	384401	441168	209211	534853	318806	543540	267916	444888	255619	374466	522979	209987	444507	437225	536257	295137	274815	523106	299317	442473	333550	500273	346568	563877	400774	362346	264803	561068	574766
X - 17145							150079	42582	640602	603545	774035	145434	477257	161609	111892	98239	149729	60317	287305	457812	196163	227908	387103	253118	124621		945737	1110264	282172	181635	487529	108314	103049	238945	167158	48920	114072	402169	298744	279735	161454	77729
X - 17185							442175	1051510	489256	637283	1052300	336044	2447532	945829	549461	959397	829499	912337	793459	2106982	1509695	1871472	1029408	165723	522572	789518	567957		1821994	316643	110773	236428	964704	604204	593898	593301	597426	308206	1728905	2512286	1000870	205668
X - 17337							872460	488949	1364548	790517	301816	1341329	1442534	357011	1278322	1596063	495258	938472	558484	924660	539897	940678	1.92049e+06	927076	302558	415843	1128334	604983	545190	617462	667673	425380	1196109	1869569	676959	1385403	948350	1347076	840312	804455	1749965	1425302
X - 17677							91055	119818	381940	146038	243660	115717	158199	84912			167650	38487	223636			89658	230731
X - 18249							106053		137044	151009	120603	58468	223977	164419	283956	115582	129656	59275	99211	86207	57451	199113	207867	117945	54682		184375	207849	50157	66648	215098	87710	175504	76957	108548	74099	165218	144579	74820	105385	176585	103301
X - 18899							169552	94801	149632	87005	175218	139632	128944	123179	227548	481033	128331	171146	167357	176570	121373	123183	149951	307701	156722	72468	142566	101143	191194	134841	106603	80500	152146	302486	72767	176314	247836	153038	177106	82257	169833	176928
X - 18913							225572	206677	386151	144861	107657	349779	237933	116670	184624	538593	133784	134829	159618	156533	153112	195836	437475	198554	306273		255019	128085		185009	192727	176757	224968	568146		263360			285081	324445	150349	148427
X - 18914							119811		104060	178426	151920	43275	300733	187088	234757	99910	194895	85772	106614	97859	61934	198061	176531	107059	80488		119046	181286	29874	77243	216350	84836	145862	57475	83821	56925	127563	127381	53331	91069	144803	110296
X - 19141							288148	329908	217862	188937	145242	135482	183831	411570	71091	78114	104203	208163	214776	168508	191710	220840	137006	204295	346343	520556	374741	199088	84241	170096	192398	487264	260375	1841389	937504	704071	641955	449658	3381331	461103	435047	514232
X - 20624								68031	84351	83073	42239	80960	48821	20246			39559		72875		13675	195775		39075		134694	47481	56906	30161	68963		55999		103081	48177	82440	48789	41764	245470	116782	81414	29750
X - 21258							536808	222154	222865	405360	475917	455540	600075	378056	594134	1117877	460232	549300	239085	401904	359295	1068583	460710	288145	334969	135637	162737	236495	256785	330398	261664	168832	347565	666011	306227	390908	156440	373135	433159	405212	674689	232750
X - 21283							673903	731109	1.11488e+06	756110	438729	988320	605391	810607	787713	518335	966940	550704	774042	790144	498564	1.04331e+06	746444	849590	552620	714002	1.38402e+06	931209	779136	785942	601536	917669	518027	696506	906247	955857	956460	788634	261974	703757	1.01863e+06	678415
X - 21295							5992187	9665989	10692604	3241044	3354927	5022894	11716593	10160801	9944230	9335239	8028348	7462607	5374035	8178208	9763542	5988352	7.92459e+06	243150	7399917	9247847	14371270	359217	12555239	6268303	8675813	633737	15379367	9824054	5752804	9036768	8648005	10899239	16334590	11819316	14632957	2997383
X - 21318							117504			81462	81536	75256	120282	56490		82751	78889	89965		67256	46566	81656	91254										75111	120947	47452	62091		53718	57711	42403	112454	44550
X - 21343							612588	153268	158418	132981	67940	226256	162967	168051	397990	324077	106239	176230	168592	284054		508016	382089	181793	266192	167688	193981	272134	183449	232260	408413	193844	186524	195398	236802	169272	137061	154120		189678	160863	193996
X - 21353							422919	225645	299294	430060	291304	475441	281063	307259	842370	542372	251586	313975	254941	312340	195792	571909	845065	359744	286402	305755	366074	897103	278472	363236	641545	459943	317444	353091	316746	292612	236064	478976	278981	259479	389759	274005
X - 21383							118762	101827	107160	129577	164464	226794	373370	286543	98818	131497	233214	87650	175338	129862	120447	116083	136005	163715	99813	65344	105945	65492	75968	79997	83289	132808	144485	98862	94135	113241	114250	76599	123585	166303	129516	99619
X - 21729							1457031	1379350	1216529	1268763	985445	1.45958e+06	1731358	1509671	1141418	1454721	1170470	758161	1121893	1.74731e+06	1098215	732852	1239312	1.62918e+06	1.64489e+06	1351754	2948679	1457090	1605214	1443310	1592772	1558923	956429	2553357	1606505	1354492	1466510	1247459	1321133	1648625	1651860	1382554
X - 21785							922487	3327915	877673	2.02673e+06	1700559	1.60151e+06	1.92166e+06	2948273	1012538	1522011	819098	749182	1325680	1.83292e+06	1372388	1198448	908290	1078995	1166230	5271891	1329835	2284667	1671660	1362071	1.58869e+06	2842973	2036326	5286016	2824657	1593431	1333680	2460248	4359362	2618035	1574845	2050228
X - 21796							128850	467559	211283	105140	75324	143847	119405	170124	112445	177119	106898		148341	140870	89089	95117	130250	82497	153880	404236	155970	120282	90224	100130	90840	152200	101030	109784	101722	183680	138147	117067	73848	157250	149134	163971
X - 22162							5.00629e+06	6.65144e+06	6.96116e+06	4.61629e+06	5.30417e+06	7.3516e+06	5156490	5513739	3109885	4817005	6452685	4.28127e+06	7.3161e+06	3.60821e+06	5894646	5.64668e+06	5.39072e+06	3.85518e+06	6834241	8.06631e+06	8419867	4445793	6398201	6189052	4794380	6.9079e+06	4.31519e+06	7.63959e+06	7020142	5238213	4786189	4.30584e+06	11418142	7.2675e+06	6594184	4354798
X - 22508							28064		26181		68019	27208		91120	19113			35985	21484		24852	30363	57963	75035	41385				46122	66839			18756	42406	17315	38390			71726	47960	24843	36504
X - 23109							230589	323722	426953	120885	230975	164035	88470	319464	79133	143054	119384	147901	199432	168617	99385	225291	131125	76041	280120	223145	246532	127207	200247	179475	179133	447729	102008	154297	196019	107972	57383	60996	162745	262749	62440	104920
X - 23145							13253269	9049448	19445964	13012973	24244288	17744944	16086053	12942759	86564576	14115869		38439300	12752350	26278946	4024997	52599200	13015538	10827504	22424318	9800624	22353208	15241177	16177564	13739481	17032728	16605794	172016192	79056648	45260024	60801544	37648712	129647752	52244632	147130544	106016824	60939240
X - 23188							22919208	11938888	22948476	14710023	14341150	19928876	13162346	11539900	29964320	28772524	9631216	7594064	11566670	16004969	8653768	19990256	25167076	16579484	17920492	15162661	30290834	29241648	19838364	18673912	23921416	14827707	14537711	28507414	14896641	8458695	4017385	9229338	8915596	8997153	18656848	8349507
X - 23293							124608	100881	89229	207917	101848	192342	141560	138500	263092	281190	102967			149705		150207	204305	109567	171032		111644	406218	129379	146327	269532	178262	171466	251030	135684	125133		167911	138803		332872
X - 23314							157416	105322	169477	39807	177279	55583	75064	129718	163296	364465	145668	111958	52633	310491	154603	453108	76198	129556	445486	163752	432785	49338	317070	106381	75534	222826	431086	660786	285033	342881	107668	555994	309954	760205	126656	211617
X - 23369							109317	355377	20929	96610	40860	66121	70893	181823	59027	32228	33048	38313	62385	129226	110798	110808	91868		53001	367014		27308	36935	87805		115193	136712	108468	64941	113778	58002	125850	140622	142456	76342	60769
X - 23536							1304954	1063179	911886	973684	747609	1142537	1002075	1339711	920972	634824	960338	1305506	976361	1165498	620310	1.39317e+06	1094768	1190615	931972	1331195	1423250	941419	869697	974415	1013740	1380680	1020079	975116	1218114	1383179	1086057	1212608	1332662	1037506	1301530	1207415
X - 23585							180034704	106117384	535412576	94599512	50057092	124160400	207028768	183176496	168404448	279067808	60424884	387650528	81180704	65271896	379294752	449309056	211372960	60982532	222563232	78356928	452879936	109802280	68875712	117146152	184772608	109084704	404501728	334015040	343886592	424471072	105794792	67331112	422144416	760333824	183206864	95454728
X - 23587							911950	10638987	1.14316e+06	15550458	19375682	20528670	19463688	9819592	4.46271e+06	5162899	13727001	3.62715e+06	24413122	2422757	16594306	5.02061e+06	8503854	4.92383e+06	1289232	556378	9425863	5095436	18043132	7810443	5.2273e+06	712751	8849822	3.64905e+06	14543464	10908133	18750482	15862518	24709558	8514324	12139417	12036355
X - 23593							2907127	4.72496e+06	3644847	2341602	2.77758e+06	4.20419e+06	2.32643e+06	2.93358e+06	4.48831e+06	2.80052e+06	2531099	2946053	4452844	3.35872e+06	2.50763e+06	3.20398e+06	4217554	2343675	3003262	3.79376e+06	3.23121e+06	1.87739e+06	3060377	1.97516e+06	1.46849e+06	2.34255e+06	2.79339e+06	3.42909e+06	1.80965e+06	2.60616e+06	2.40288e+06	2.43498e+06	3.19286e+06	2.45925e+06	2.40287e+06	1.78099e+06
X - 23639							8453210	9623918	10687514	6.88604e+06	6622411	9914763	8829036	6.26343e+06	35691664	7.5559e+06	12527435	8293109	9709764	8007034	13187340	9970997	11601392	12345574	17470368	14178785	9190480	8884245	14483162	9874984	11605002	9245972	11576106	18120676	16416220	14814221	12515644	10792306	29565842	18378954	15630527	16754828
X - 23641							138242		141865	333164	497173	102338	236820		139180	138731	131529	89791	30822	154917	107148	203127	149527	112177	44564	53914	118291	218400	297025	115668	106012	45947	70948		67044	65026	84829	105565		134838	120068	50581
X - 23652							4833200	11575270	7.46474e+06	4.04697e+06	9432571	6496879	4.06602e+06	11722509	5317432	8232189	3.99225e+06	4.60016e+06	36708156	11125907	3.46611e+06	5.32273e+06	9056573	3766884	6505775	35663228	18071064	5088149	11293320	6.30029e+06	4.15805e+06	16648462	7365731	13268880	6.88409e+06	7232088	32920828	10101183	12553793	8.31661e+06	8304648	5.16787e+06
X - 23659							13299968	18428072	32575716	24341438	32575462	44098816	28595146	26173638	20561818	8239132	26661392	38272132	41251188	20097280	14559441	51066032	31085818	26569228	12060670	10798672	15107187	21065960	43647692	15608117	23058018	11229487	13598740	8924628	22269236	28807520	29245432	10574698	11555791	22785364	16077865	14807890
X - 23665							3.06753e+06	1.72788e+06	621988	1.97686e+06	1.76434e+06	1.27283e+06	529681	1.30285e+06	533531	550051	1.88887e+06	713168	460499	390412	1.25901e+06	1.53276e+06	1.70797e+06	429115	2.15644e+06	940516	569795	3.09005e+06	1.13009e+06	932956	1.2175e+06	1.94522e+06	1.21074e+06	1.23258e+06	3.98187e+06	1.24526e+06	956643	1.15889e+06	4.06569e+06	1.52591e+06	574029	817256
X - 23678							526767	451250	877942	1195795	355305	578177	1224224	559456	1205251	1151915	468200	831359	720573	508476	647236	835167	1531519	622785	335303	719704	1108822	1132890	903532	406957	1162675	700708	458419	569988	439534	325329	367504	616686	487018	391833	1356103	278927
X - 23739							499586	900298	667683	863123	662486	818362	690810	718739	619694	340731	552887	599329	821215	588162	634205	482807	873301	433914	656839	480158	712495	573072	559135	397658	551592	744237	519586	678107	359526	688207	640253	546129	632166	765068	750385	611926
X - 23756							254594		449326	303514		221052	390937	240934		320570	158517	276519	303608			307719	543999		86924	187397	860974	448910	211759	269730	292655	251440		512266	186483			168916	214235		439633	173426
X - 23776							771186		552741	110278	355618		412546	523501		920504	888570	998392	588056		771814	531865	1.05808e+06	461511	640600	342881	865524			287597	403331	173376	216654	744697	625301	925911	541908		2.89462e+06	850217	589806
X - 23780							467406	711642	1133247	1.21271e+06	798982	980262	1.36022e+06	889051	576633	694148	665974	982284	830980	1.25591e+06	1082589	900116	948678	504330	513784	507887	377585	687985	683684	345187	816053	468852	480565		544323	475089	745516	716374	1.09539e+06	488044	460449	395672
X - 24243							15983592	13054842	25885508	13151303	19298582	18595302	19091392	18587396	18824788	13469449	17672430	12594922	16423445	3.73564e+06	24578102	16308660	16101714	22084724	20287082	4077083	7.91364e+06	12595400	15475898	18596958	14266377	16696611	5112586	10110626	31436684	11538539	10928643	8575909	24064488	19349768	13504843	16870578
X - 24273							175920	80345	344557	337035	230014	268157		186007			310041	263191	387287	308132	189336	262350	420937	286697			503437	270709	341478	151387	225019		77243				188274	246256		173610	329864	171832
X - 24328							72159			39096	118605	150205	62419	57566	33335	32726	62989	63263	49389	88448	56523	103742	56984	43531	63144	42737	68309	31527	182414	135755	65646	42533	23499		70692	75973	60609	70964	46576	105788	67478	42330
X - 24408							466637	479777	462371	474100	123955	197125	253260	506739	240132	346460	315423	255940	469855	597354	291269	230591	346413	338373	712796	426238	512099	612962	200044	216121	241875	500948	505613	758346	506374	352919	476041	560471	686166	270436	404096	358420
X - 24414								18743	83012					15665		34648		16701	32906			62363	33539				228830		22018	35863		68615	42183	58455	60096	53450	51890	20764	121745	67111	58787	47863
X - 24435							1476818	306866	906939	399870	348416	367815	409911	779778	489306	723641	335405	609971	449417	322351	740539	1463627	549980	545606	1848118	274202	749785	426772	369558	458754	364349	822179	1293065	1.00559e+06	569326	312185	229211	157721	1.599e+06	2.63421e+06	595822	478075
X - 24449							1.59544e+06	2436177	2.5694e+06	1.72636e+06	1.00802e+06	1.64307e+06	939315	1.73565e+06	1.31152e+06	797921	1.94297e+06	1.79125e+06	2161380	947805	2.0197e+06	2.08279e+06	2484765	900881	4.13401e+06	1.61595e+06	1.45514e+06	1.8496e+06	1.33301e+06	967296	990986	1.72986e+06	1.26407e+06	2.92208e+06	1.83522e+06	3.85348e+06	1.17019e+06	1.27319e+06	1.54771e+06	3.30292e+06	1.36226e+06	1.73915e+06
X - 24452							152752		208477	95678.2	176552	153427	108910	95194.1	155882	96145.5	93417.9	184256	319378	122614	88071.7	281556	197915	100716	195795	239883	324739	104981	233233	114561	171747	202072	93530.8		137147	233026	298500	136234	233392	223460	171181	79354.8
X - 24455							434331	721901	476534	225804	1.57171e+06	336375	352930	267637	288280	1.75474e+06	347514	180238	597603	387397	671593	367052	307819	199294	3.47812e+06	728839	642697	113160	1.67824e+06	430075	218865	280832	303393	220325	406280	385637	326769	223735	705181	569125	314446	327630
X - 24456							1.38364e+06	1.26475e+06	634747	990263	2633610	951648	1.05315e+06	885550	852605	2.22449e+06	1194972	1.07564e+06	950677	909706	1601772	1.47903e+06	1.00892e+06	1.05442e+06	4296763	1.16296e+06	1.39098e+06	1.12815e+06	2.18333e+06	1.04453e+06	896588	814922	1.03755e+06	1.04556e+06	1.52039e+06	1.09827e+06	788598	890464	1292086	1.35717e+06	1.00746e+06	886959
X - 24512							5146800	3.71689e+06	4.16943e+06	4.75686e+06	3203240	5132853	6.02619e+06	3.44537e+06	5.99137e+06	3.0748e+06	3.3386e+06	3.0717e+06	3.5552e+06	3.21222e+06	2.99771e+06	4.69503e+06	4902881	5.11588e+06	5176706	4.46489e+06	5.30442e+06	3.93412e+06	4.18401e+06	3.40743e+06	3.2895e+06	4278542	3.77886e+06	3274238	3.40771e+06	3.77263e+06	3.14413e+06	3.51045e+06	3636808	3.87812e+06	4576891	3614084
X - 24513							1.02144e+06	1.37698e+06	1.93258e+06	1.38692e+06	1.15335e+06	1.67935e+06	1.20713e+06	1.31274e+06	1427778	971425	1.26247e+06	1.31371e+06	1.65461e+06	1.19083e+06	974929	1.67688e+06	1.6548e+06	1.26106e+06	1.39392e+06	1.76548e+06	2.39375e+06	1.31799e+06	1.60578e+06	1.23688e+06	1.02616e+06	1.43098e+06	1.12354e+06	1238639	1.26339e+06	1.44755e+06	1.47044e+06	1224102	1.47912e+06	1.49525e+06	1.79992e+06	1.45749e+06
X - 24514							25786	65780	37570	28411		17611		40823		27143	25842	30837	20110	54111	25842	34943		47146	34759	97261	23625	42918	41028	29735		75013		26636	47549	28162		58689	60892	22086	22894	43124
X - 24515							111530	311657	232368	387004	227782	312310	335132	350100	220802	185043	257848	277057	477914	256240	175566	410471	326498	403097	135713	323010	323978	346450	299684	212551	203147	360619	235393	358939	292649	309487	257151	324696	266501	258104	351377	446635
X - 24623							94860	143444	130472	301745	103768	101779	267925	786132	42133	104399	125059	790015	238734	166617	108163	258791	182121	222433	117587	2722061	163863	569115	44037		128118	258354	65226	105104	180330	75439	92644	1016976	285636	155034	219649	141622
X - 24693							1.68723e+06	4579738	255035	863227	895923	295524	686595	505761	365147	393111	637324	625124		705149		1.18235e+06	397471		1.05735e+06	2.01295e+06		634357	550432	191785	625676	261700	479539	276406	541720	467633		756270		561502		233872
X - 24699							17456622	20821216	17029544	18176924	12872113	19771306	15772580	15541175	19386726	10891889	13315958	17679594	14701843	15884665	9577977	24577940	19142158	16028252	15667591	24179850	25614714	19132808	10748745	12334102	17814738	18072614	13583228	13352692	16079911	17750922	14936897	18889290	14137390	19526502	21391022	17032152
X - 24736							4.79899e+06	4.1644e+06	4.97707e+06	6.38846e+06	2.08166e+06	5377625	6.31504e+06	4.26521e+06	3.82366e+06	3.11641e+06	2.94549e+06	7218536	5611202	7.23044e+06	5.52234e+06	4.23887e+06	8.36685e+06	4093801	5672856	4562684	6650819	5.80312e+06	4.82068e+06	4.93487e+06	6759402	4654215	3.45064e+06	2.90493e+06	3043044	5.19353e+06	3.67621e+06	5.85464e+06	7.4382e+06	5.03762e+06	6566406	3540775
X - 24742								8840353	6005454	5941199	6.86905e+06	8.30332e+06	5247036	11768084	4707542	5182631	3587619	6298365	8.33733e+06	5866178		5163400	6285388	7.21586e+06			7.3381e+06	6494478	4.61876e+06	4678600	5657199	10397485	5.96236e+06	6000409		8458121	8551832	5709228	5.37239e+06	6543462	6.59245e+06	8.3518e+06
X - 24748							27382		77845	26573	60795		53900	35623	67007	89094	34172	48591	87572	57222	22620	27399	70567	108065	72977		85446	54126	48429	55860	53660	27909	57884	86532	21441	53766	71748	51384	56979		78822	44150
X - 24765							20683320	35511252	47212688	31720550	24502024	26535504	39256668	37639364	32438916	22049636	34065508	35995284	40594320	42593584	33869520	46467628	37327244	47881944		29306264	47781972	26884214	35391444	30769856	24557360	42653384	38739796	38714256	14029238	34261804	47229568	29179336	51078080	20360534	32176158	37362420
X - 24766							314766	396226	467539	245474	283920	332143	370123	412886	189816	308057	294436	367493	516382	374070	381187	490059	333968	277950	308588	387275	371440	219140	415461	260316	179959	1.07477e+06	272301	201765	436211	302443	352475	276741	340052	436713	332892	303066
X - 24803							338429440	434742272	376892224	372285728	397480704	379234976	410726528	391003680	343739008	342312032	385945280	379614016	376802112	349898080	368915072	391474336	335401408	355669600	376121184	416152064	383099040	358507168	396189248	382111616	384308096	363005504	373060512	342763104	391226240	383548480	384417376	373482080	430483840	386226208	371022496	372542624
X - 24804							8482897	14435061	11036224	9882178	12541509	11146096	12544681	11867401	8634895	9374448	11452218	11946437	10918991	9440179	10244087	11285041	8369425	9098534	10864681	14699223	11206891	10297652	14145419	11684749	11602874	9951658	9928763	8775058	11011474	10871933	11153506	10916662	13565321	10308975	9444651	10479237
X - 24831							354040	367195	448083	424779	324359	324567	329973	395632	406429	287016	330492	351822	338197	294371	295501	361063	413680	313050	395812	249189	471205	519659	290701	320835	390395	439025	268688	331243	292693	313520	362228	371586	268443	324016	363847	298051
X - 24845							405644	190334	198781	338473	1695450	428213	402087	236289	308511	470195	326365	303762	273833	604680	310808	352041	376993	317423	267008	189608	138629	234794	1715594	272241	240383	173676	502103	679447	1946884	463561	242941	376433	373904	513327	445375	358789
X - 24870							2513653	1.8094e+06	2823551	3351945	1671515	1889888	3320768	2078662	2629601	2776285	1502014	3790861	1502471	2835642	1846170	3517668	3403997	3.76842e+06	1464749	1443534	2704830	2411243	1397215	2.02474e+06	2758749		3496955	3341993	2310797	3.07945e+06	1953662	2806280	2168212	3454119	3508515	4013141
X - 24942							175967	110391	1831735	645641	2641116		940472	556358		447107	501425	198577	725126	2540538	2179746	1094363	721382	128560	1010184	187467	2899550	432603	1435426	1069722	261272	551105	675418	422654	473260		228269	1197120	1128298	2.0484e+06	518299	195324
